# Supplementary material for: Potassium trifluoro­[(Z)-3-(oxan-2-yl­oxy)prop-1-en-1-yl]borate monohydrate
Source: Acta Crystallogr Sect E Struct Rep Online. 2008 Dec 24;65(Pt 1):o192. doi: 10.1107/S1600536808042931 (PMC2968100; doi:10.1107/S1600536808042931)
Supplement: Supplementary file 1 [file e-65-0o192-sup1.cif]

##############################################################################
###                                                                        ###
###        Electronic paper (Acta Crystallographica Section E)             ###
###                                                                        ###
##############################################################################
#                                                                            #
# This CIF contains the data in a paper accepted for publication in Acta     #
# Crystallographica Section E. It conforms to the requirements of Notes      #
# for Authors for Section E, and has been peer reviewed under the auspices   #
# of the IUCr Commission on Journals.                                        #
#                                                                            #
# Full details of the Crystallographic Information File format               #
# are given in the paper "The Crystallographic Information File (CIF):       #
# a New Standard Archive File for Crystallography" by S. R. Hall, F. H.      #
# Allen and I. D. Brown [Acta Cryst. (1991), A47, 655-685].                  #
#                                                                            #
# The current version of the core CIF dictionary is obtainable from          #
# ftp://ftp.iucr.org/pub/cif_core.dic. The current version number is 2.4.    #
#                                                                            #
# Software is freely available for graphical display of the structure(s) in  #
# this CIF.  For information consult the CIF home page http://www.iucr.org/  #
# cif/home.html                                                              #
#                                                                            #
# This file may be used for bona fide research purposes within the           #
# scientific community so long as proper attribution is given to the journal # 
# article from which it was obtained.                                        #
#                                                                            #
##############################################################################
                                             
data_global
_audit_creation_method     SHELXL-97
_journal_date_recd_electronic     2008-12-08
_journal_date_accepted     2008-12-16
_journal_name_full     'Acta Crystallographica, Section E'
_journal_year     2009
_journal_volume     65
_journal_issue      1
_journal_page_first     o192
_journal_page_last     o192
_journal_paper_category     QO
_journal_coeditor_code     NG2525
_publ_contact_author_name     ' Julio Zukerman-Schpector '
_publ_contact_author_address
;
    Departmento de Qu\'imica,
    Universidade Federal de S\~ao Carlos,
    C.P. 676,
    13565-905 S\~o Carlos -SP,
    Brazil
;
_publ_contact_author_email     julio@power.ufscar.br
_publ_contact_author_fax     ' 55 16 33518097 '
_publ_contact_author_phone     ' 55 16 33518350 '
_publ_section_title
;
Potassium trifluoro[(<i>Z</i>)-3-(oxan-2-yloxy)prop-1-en-1-yl]borate
monohydrate
;
loop_
    _publ_author_name
    _publ_author_address
    'Zukerman-Schpector, Julio'
;
Department of Chemistry,
Universidade Federal de S\~ao Carlos,
13565-905 S\~ao Carlos
SP
Brazil
;
    'Guadagnin, Rafael C.'
;
Departamento de Farm\'acia,
Faculdade de Ci\^encias Farmac\^euticas,
Universidade de S\~ao Paulo,
S\~ao Paulo-SP
Brazil
;
    'Stefani, H\'elio A.'
;
Departamento de Farm\'acia,
Faculdade de Ci\^encias Farmac\^euticas,
Universidade de S\~ao Paulo,
S\~ao Paulo-SP
Brazil
;
    'Visentin, Lorenzo do Canto'
;
Instituto de Qu\'imica,
Universidade Federal do Rio de Janeiro-RJ,
Brazil
;
data_I
_audit_creation_method     SHELXL-97
_chemical_name_systematic
;
Potassium trifluoro[(<i>Z</i>)-3-(oxan-2-yloxy)prop-1-en-1-yl]borate
monohydrate
;
_chemical_name_common     '?'
_chemical_formula_moiety     'K +, C8 H13 B F3 O2 -, H2 O'
_chemical_formula_sum     'C8 H15 B F3 K O3'
_chemical_formula_iupac     'K +, C8 H13 B F3 O2 -, H2 O'
_chemical_formula_weight     266.11
_chemical_melting_point     ?
_symmetry_cell_setting     orthorhombic
_symmetry_space_group_name_H-M     'Pca21'
_symmetry_space_group_name_Hall     'P 2c -2ac'
loop_
    _symmetry_equiv_pos_as_xyz
    'x, y, z'
    '-x, -y, z+1/2'
    'x+1/2, -y, z'
    '-x+1/2, y, z+1/2'
_cell_length_a     8.5210(7)
_cell_length_b     17.0560(10)
_cell_length_c     8.6318(7)
_cell_angle_alpha     90.00
_cell_angle_beta     90.00
_cell_angle_gamma     90.00
_cell_volume     1254.50(16)
_cell_formula_units_Z     4
_cell_measurement_reflns_used     9536
_cell_measurement_theta_min     2.3
_cell_measurement_theta_max     21.8
_cell_measurement_temperature     291(2)
_exptl_crystal_description     plate
_exptl_crystal_colour     colourless
_exptl_crystal_size_max     0.27
_exptl_crystal_size_mid     0.10
_exptl_crystal_size_min     0.04
_exptl_crystal_density_diffrn     1.409
_exptl_crystal_density_meas     ?
_exptl_crystal_density_method     'not measured'
_exptl_crystal_F_000     552
_exptl_absorpt_coefficient_mu     0.450
_exptl_absorpt_correction_type     multi-scan
_exptl_absorpt_process_details
;
(SADABS; Bruker, 2006)
;
_exptl_absorpt_correction_T_min     0.8882
_exptl_absorpt_correction_T_max     0.9822
_exptl_special_details
;
;
_diffrn_ambient_temperature     290(2)
_diffrn_radiation_type     MoK\a
_diffrn_radiation_wavelength     0.71073
_diffrn_radiation_source     'fine-focus sealed tube'
_diffrn_radiation_monochromator     graphite
_diffrn_measurement_device_type     'Nonius KappaCCD diffractometer'
_diffrn_measurement_method     '\f and \w scans'
_diffrn_detector_area_resol_mean     ?
_diffrn_reflns_number     11914
_diffrn_reflns_av_R_equivalents     0.074
_diffrn_reflns_av_sigmaI/netI     0.049
_diffrn_reflns_theta_min     3.38
_diffrn_reflns_theta_max     25.5
_diffrn_reflns_theta_full     25.5
_diffrn_measured_fraction_theta_max     0.998
_diffrn_measured_fraction_theta_full     0.998
_diffrn_reflns_limit_h_min     -10
_diffrn_reflns_limit_h_max     10
_diffrn_reflns_limit_k_min     -20
_diffrn_reflns_limit_k_max     20
_diffrn_reflns_limit_l_min     -10
_diffrn_reflns_limit_l_max     10
_diffrn_standards_number     0
_diffrn_standards_interval_count     0
_diffrn_standards_interval_time     ?
_diffrn_standards_decay_%     '<1'
_reflns_number_total     2324
_reflns_number_gt     1604
_reflns_threshold_expression     I>2\s(I)
_refine_ls_structure_factor_coef     Fsqd
_refine_ls_matrix_type     full
_refine_ls_R_factor_all     0.0762
_refine_ls_R_factor_gt     0.0414
_refine_ls_wR_factor_gt     0.0858
_refine_ls_wR_factor_ref     0.0964
_refine_ls_goodness_of_fit_ref     1.028
_refine_ls_restrained_S_all     1.028
_refine_ls_number_reflns     2324
_refine_ls_number_parameters     145
_refine_ls_number_restraints     1
_refine_ls_hydrogen_treatment     constr
_refine_ls_weighting_scheme     calc
_refine_ls_weighting_details
                 'calc w=1/[\s^2^(Fo^2^)+(0.0438P)^2^] where P=(Fo^2^+2Fc^2^)/3'
_atom_sites_solution_hydrogens     geom
_atom_sites_solution_primary     direct
_atom_sites_solution_secondary     difmap
_refine_ls_shift/su_max     ?
_refine_ls_shift/su_max_lt     0.001
_refine_ls_shift/su_mean     0.000
_refine_diff_density_max     0.234
_refine_diff_density_min     -0.194
_refine_ls_extinction_method     none
_refine_ls_extinction_coef     ?
_refine_ls_abs_structure_details     'Flack (Flack, 1983), 1064 Friedel pairs'
_refine_ls_abs_structure_Flack     0.07(9)
loop_
    _atom_type_symbol
    _atom_type_description
    _atom_type_scat_dispersion_real
    _atom_type_scat_dispersion_imag
    _atom_type_scat_source
    'C' 'C' 0.0033 0.0016
                         'International Tables Vol C Tables 4.2.6.8 and 6.1.1.4'
    'H' 'H' 0.0000 0.0000
                         'International Tables Vol C Tables 4.2.6.8 and 6.1.1.4'
    'B' 'B' 0.0013 0.0007
                         'International Tables Vol C Tables 4.2.6.8 and 6.1.1.4'
    'O' 'O' 0.0106 0.0060
                         'International Tables Vol C Tables 4.2.6.8 and 6.1.1.4'
    'F' 'F' 0.0171 0.0103
                         'International Tables Vol C Tables 4.2.6.8 and 6.1.1.4'
    'K' 'K' 0.2009 0.2494
                         'International Tables Vol C Tables 4.2.6.8 and 6.1.1.4'
_computing_data_collection     'COLLECT (Nonius, 1998)'
_computing_cell_refinement     'PHICHI (Duisenberg <i>et al.</i>, 2000)'
_computing_data_reduction     'EVAL-14 (CCD) (Duisenberg <i>et al.</i>, 2003)'
_computing_structure_solution     'SIR97 (Altomare <i>et al.</i>, 1999)'
_computing_structure_refinement     'SHELXL97 (Sheldrick, 2008)'
_computing_molecular_graphics     'ORTEP-3 for Windows (Farrugia, 1997)'
_computing_publication_material     'WinGX (Farrugia, 1999)'
loop_
    _atom_site_type_symbol
    _atom_site_label
    _atom_site_fract_x
    _atom_site_fract_y
    _atom_site_fract_z
    _atom_site_U_iso_or_equiv
    _atom_site_adp_type
    _atom_site_calc_flag
    _atom_site_refinement_flags
    _atom_site_occupancy
    _atom_site_disorder_assembly
    _atom_site_disorder_group
    K K 0.24966(12) -0.03852(4) 0.49817(17) 0.04270(18) Uani d . 1 . .
    B B 0.3952(4) 0.1021(2) 0.7488(8) 0.0421(8) Uani d . 1 . .
    F F1 0.2390(2) 0.07214(10) 0.7452(5) 0.0524(4) Uani d . 1 . .
    F F2 0.4623(4) 0.08281(14) 0.6069(3) 0.0627(8) Uani d . 1 . .
    F F3 0.4710(3) 0.05485(16) 0.8649(3) 0.0714(9) Uani d . 1 . .
    O O1 0.5509(3) 0.32819(14) 0.5091(4) 0.0665(8) Uani d . 1 . .
    O O2 0.5808(3) 0.28932(14) 0.2496(5) 0.0675(7) Uani d . 1 . .
    O O3 0.3979(3) -0.12040(12) 0.7392(4) 0.0516(6) Uani d . 1 . .
    H H1O3 0.4374 -0.1060 0.8252 0.062 Uiso d R 1 . .
    H H2O3 0.4006 -0.1711 0.7375 0.062 Uiso d R 1 . .
    C C1 0.4036(5) 0.1914(2) 0.7978(4) 0.0585(12) Uani d . 1 . .
    H H1 0.3581 0.2026 0.8932 0.070 Uiso calc R 1 . .
    C C2 0.4642(5) 0.2527(2) 0.7267(6) 0.0614(11) Uani d . 1 . .
    H H2 0.4563 0.3010 0.7758 0.074 Uiso calc R 1 . .
    C C3 0.5447(6) 0.2502(3) 0.5726(5) 0.0673(12) Uani d . 1 . .
    H H3A 0.6502 0.2297 0.5846 0.081 Uiso calc R 1 . .
    H H3B 0.4877 0.2159 0.5028 0.081 Uiso calc R 1 . .
    C C4 0.6461(6) 0.3325(2) 0.3741(6) 0.0677(12) Uani d . 1 . .
    H H4 0.7499 0.3110 0.3982 0.081 Uiso calc R 1 . .
    C C6 0.4336(7) 0.3192(3) 0.1981(7) 0.101(2) Uani d . 1 . .
    H H6A 0.3585 0.3169 0.2824 0.121 Uiso calc R 1 . .
    H H6B 0.3944 0.2868 0.1143 0.121 Uiso calc R 1 . .
    C C7 0.4488(8) 0.4031(4) 0.1427(8) 0.114(2) Uani d . 1 . .
    H H7A 0.3468 0.4229 0.1115 0.137 Uiso calc R 1 . .
    H H7B 0.5183 0.4054 0.0538 0.137 Uiso calc R 1 . .
    C C8 0.5146(8) 0.4530(3) 0.2740(10) 0.100(2) Uani d . 1 . .
    H H8A 0.5340 0.5059 0.2372 0.120 Uiso calc R 1 . .
    H H8B 0.4392 0.4558 0.3580 0.120 Uiso calc R 1 . .
    C C9 0.6638(8) 0.4176(3) 0.3308(7) 0.0904(17) Uani d . 1 . .
    H H9A 0.6999 0.4467 0.4205 0.108 Uiso calc R 1 . .
    H H9B 0.7431 0.4223 0.2507 0.108 Uiso calc R 1 . .
loop_
    _atom_site_aniso_label
    _atom_site_aniso_U_11
    _atom_site_aniso_U_22
    _atom_site_aniso_U_33
    _atom_site_aniso_U_12
    _atom_site_aniso_U_13
    _atom_site_aniso_U_23
    K 0.0363(3) 0.0543(4) 0.0374(3) -0.0017(5) 0.0004(3) 0.0036(7)
    B 0.0300(17) 0.053(2) 0.0437(18) -0.0018(16) 0.007(3) -0.001(3)
    F1 0.0330(9) 0.0674(10) 0.0569(10) -0.0045(9) 0.0018(15) -0.005(2)
    F2 0.0665(17) 0.0580(15) 0.0635(15) -0.0067(13) 0.0313(13) -0.0131(13)
    F3 0.0493(17) 0.0804(18) 0.085(2) -0.0009(15) -0.0228(15) 0.0288(16)
    O1 0.080(2) 0.0450(14) 0.0746(19) 0.0016(14) 0.010(2) 0.0035(17)
    O2 0.0800(18) 0.0491(14) 0.0735(16) -0.0009(14) 0.004(2) -0.002(2)
    O3 0.0605(14) 0.0446(13) 0.0497(13) 0.0003(11) 0.0093(17) -0.0057(18)
    C1 0.073(3) 0.056(3) 0.046(2) -0.007(2) 0.0120(19) -0.0077(17)
    C2 0.066(2) 0.049(2) 0.069(3) -0.0020(19) 0.008(3) -0.019(2)
    C3 0.079(3) 0.053(3) 0.070(3) 0.003(2) 0.015(2) 0.003(2)
    C4 0.060(3) 0.057(3) 0.086(3) -0.008(2) 0.014(2) 0.005(3)
    C6 0.093(4) 0.108(4) 0.101(5) -0.014(3) -0.016(3) -0.008(3)
    C7 0.115(6) 0.105(5) 0.123(6) 0.024(4) -0.017(4) 0.034(5)
    C8 0.133(5) 0.053(3) 0.113(6) 0.023(3) 0.015(4) 0.012(3)
    C9 0.106(5) 0.067(3) 0.098(4) -0.022(3) 0.021(3) 0.004(3)
_geom_special_details
;
All e.s.d.'s (except the e.s.d. in the dihedral angle between two l.s. planes)
are estimated using the full covariance matrix. The cell e.s.d.'s are taken
into account individually in the estimation of e.s.d.'s in distances, angles
and torsion angles; correlations between e.s.d.'s in cell parameters are only
used when they are defined by crystal symmetry. An approximate (isotropic)
treatment of cell e.s.d.'s is used for estimating e.s.d.'s involving l.s.
planes.
;
loop_
    _geom_bond_atom_site_label_1
    _geom_bond_atom_site_label_2
    _geom_bond_site_symmetry_2
    _geom_bond_distance
    _geom_bond_publ_flag
    B F1 . 1.426(4) ?
    B F2 . 1.392(6) ?
    B F3 . 1.439(6) ?
    B C1 . 1.582(5) ?
    O1 C4 . 1.422(5) ?
    O1 C3 . 1.439(5) ?
    O2 C4 . 1.417(6) ?
    O2 C6 . 1.425(6) ?
    O3 H1O3 . 0.8518 ?
    O3 H2O3 . 0.8651 ?
    C1 C2 . 1.317(6) ?
    C1 H1 . 0.9300 ?
    C2 C3 . 1.497(7) ?
    C2 H2 . 0.9300 ?
    C3 H3A . 0.9700 ?
    C3 H3B . 0.9700 ?
    C4 C9 . 1.507(6) ?
    C4 H4 . 0.9800 ?
    C6 C7 . 1.514(8) ?
    C6 H6A . 0.9700 ?
    C6 H6B . 0.9700 ?
    C7 C8 . 1.525(10) ?
    C7 H7A . 0.9700 ?
    C7 H7B . 0.9700 ?
    C8 C9 . 1.490(8) ?
    C8 H8A . 0.9700 ?
    C8 H8B . 0.9700 ?
    C9 H9A . 0.9700 ?
    C9 H9B . 0.9700 ?
loop_
    _geom_angle_atom_site_label_1
    _geom_angle_atom_site_label_2
    _geom_angle_atom_site_label_3
    _geom_angle_site_symmetry_1
    _geom_angle_site_symmetry_3
    _geom_angle
    _geom_angle_publ_flag
    F2 B F1 . . 106.2(4) ?
    F2 B F3 . . 107.2(3) ?
    F1 B F3 . . 103.5(3) ?
    F2 B C1 . . 116.4(3) ?
    F1 B C1 . . 113.2(3) ?
    F3 B C1 . . 109.4(4) ?
    C4 O1 C3 . . 112.3(3) ?
    C4 O2 C6 . . 113.4(4) ?
    H1O3 O3 H2O3 . . 107.0 ?
    C2 C1 B . . 131.1(4) ?
    C2 C1 H1 . . 114.5 ?
    B C1 H1 . . 114.5 ?
    C1 C2 C3 . . 124.8(4) ?
    C1 C2 H2 . . 117.6 ?
    C3 C2 H2 . . 117.6 ?
    O1 C3 C2 . . 109.2(3) ?
    O1 C3 H3A . . 109.8 ?
    C2 C3 H3A . . 109.8 ?
    O1 C3 H3B . . 109.8 ?
    C2 C3 H3B . . 109.8 ?
    H3A C3 H3B . . 108.3 ?
    O2 C4 O1 . . 111.8(3) ?
    O2 C4 C9 . . 110.6(4) ?
    O1 C4 C9 . . 108.1(4) ?
    O2 C4 H4 . . 108.8 ?
    O1 C4 H4 . . 108.8 ?
    C9 C4 H4 . . 108.8 ?
    O2 C6 C7 . . 111.2(4) ?
    O2 C6 H6A . . 109.4 ?
    C7 C6 H6A . . 109.4 ?
    O2 C6 H6B . . 109.4 ?
    C7 C6 H6B . . 109.4 ?
    H6A C6 H6B . . 108.0 ?
    C6 C7 C8 . . 108.9(5) ?
    C6 C7 H7A . . 109.9 ?
    C8 C7 H7A . . 109.9 ?
    C6 C7 H7B . . 109.9 ?
    C8 C7 H7B . . 109.9 ?
    H7A C7 H7B . . 108.3 ?
    C9 C8 C7 . . 109.4(5) ?
    C9 C8 H8A . . 109.8 ?
    C7 C8 H8A . . 109.8 ?
    C9 C8 H8B . . 109.8 ?
    C7 C8 H8B . . 109.8 ?
    H8A C8 H8B . . 108.2 ?
    C8 C9 C4 . . 112.7(5) ?
    C8 C9 H9A . . 109.0 ?
    C4 C9 H9A . . 109.0 ?
    C8 C9 H9B . . 109.0 ?
    C4 C9 H9B . . 109.0 ?
    H9A C9 H9B . . 107.8 ?
loop_
    _geom_torsion_atom_site_label_1
    _geom_torsion_atom_site_label_2
    _geom_torsion_atom_site_label_3
    _geom_torsion_atom_site_label_4
    _geom_torsion_site_symmetry_1
    _geom_torsion_site_symmetry_2
    _geom_torsion_site_symmetry_3
    _geom_torsion_site_symmetry_4
    _geom_torsion
    _geom_torsion_publ_flag
    F2 B C1 C2 . . . . 0.1(7) ?
    F1 B C1 C2 . . . . -123.4(6) ?
    F3 B C1 C2 . . . . 121.8(5) ?
    B C1 C2 C3 . . . . -0.3(8) ?
    C4 O1 C3 C2 . . . . 171.2(4) ?
    C1 C2 C3 O1 . . . . 161.9(4) ?
    C6 O2 C4 O1 . . . . 63.8(5) ?
    C6 O2 C4 C9 . . . . -56.6(5) ?
    C3 O1 C4 O2 . . . . 66.2(5) ?
    C3 O1 C4 C9 . . . . -171.9(4) ?
    C4 O2 C6 C7 . . . . 60.0(6) ?
    O2 C6 C7 C8 . . . . -57.6(7) ?
    C6 C7 C8 C9 . . . . 54.2(7) ?
    C7 C8 C9 C4 . . . . -53.4(7) ?
    O2 C4 C9 C8 . . . . 53.8(6) ?
    O1 C4 C9 C8 . . . . -68.9(6) ?
