# Supplementary material for: Potassium trifluoro­[(Z)-3-(oxan-2-yl­oxy)prop-1-en-1-yl]borate monohydrate
Source: Acta Crystallogr Sect E Struct Rep Online. 2008 Dec 24;65(Pt 1):o192. doi: 10.1107/S1600536808042931 (PMC2968100; doi:10.1107/S1600536808042931)
Supplement: Supplementary file 2 [file e-65-0o192-Isup2.hkl]

#
# h,k,l, Fc-squared, Fo-squared, sigma(Fo-squared) and status flag
#
data_I
_shelx_title ' sad.ins in Pca2(1)'
_shelx_refln_list_code          4
_shelx_F_calc_maximum      111.17
_exptl_crystal_F_000       552.00
_reflns_d_resolution_high  0.8259
 
loop_
 _symmetry_equiv_pos_as_xyz
 'x, y, z'
 '-x, -y, z+1/2'
 'x+1/2, -y, z'
 '-x+1/2, y, z+1/2'
 
_cell_length_a     8.5210
_cell_length_b    17.0560
_cell_length_c     8.6318
_cell_angle_alpha  90.000
_cell_angle_beta   90.000
_cell_angle_gamma  90.000
 
_shelx_F_squared_multiplier     1.000
 
loop_
 _refln_index_h
 _refln_index_k
 _refln_index_l
 _refln_F_squared_calc
 _refln_F_squared_meas
 _refln_F_squared_sigma
 _refln_observed_status
   2   0 -10       67.93       30.24     23.79 o
   2   1 -10       74.79       82.56     28.51 o
   2   2 -10       67.70       57.20     32.29 o
   1   3 -10       84.90       93.80     29.14 o
   2   3 -10       53.87       33.35     18.09 o
   1   4 -10      122.15       56.15     33.08 o
   2   4 -10       49.42       40.87     21.21 o
   1   5 -10      118.12      124.96     39.46 o
   2   0  -9       18.28       28.88     15.78 o
   4   0  -9        9.42        0.00     30.00 o
   1   1  -9       13.63       14.03     20.14 o
   2   1  -9        5.59        1.64      9.45 o
   3   1  -9        8.69        0.80     10.06 o
   4   1  -9        7.80        0.00     13.56 o
   5   1  -9        9.87        7.13     11.37 o
   1   2  -9        3.18       18.22     21.27 o
   2   2  -9        1.95       19.76     11.71 o
   3   2  -9        3.30        7.51     16.77 o
   4   2  -9        0.16       26.63     12.29 o
   5   2  -9        5.92       12.57     12.49 o
   1   3  -9        9.13        6.29     13.89 o
   2   3  -9        5.07        1.67     10.37 o
   3   3  -9        6.36       11.36     13.06 o
   4   3  -9        2.12       26.16     13.46 o
   5   3  -9        2.41       23.10     12.68 o
   1   4  -9       22.79       36.87     18.06 o
   2   4  -9        3.62        1.19     10.72 o
   3   4  -9        6.04       31.89     16.09 o
   4   4  -9        1.02        0.77     13.16 o
   1   5  -9        3.90        5.00     23.35 o
   2   5  -9       35.62       57.15     20.65 o
   3   5  -9        3.03        0.00     11.93 o
   4   5  -9       10.03       34.17     11.58 o
   1   6  -9        4.91        9.74     14.58 o
   2   6  -9       16.28        0.00     18.27 o
   3   6  -9        2.39        0.00     11.13 o
   4   6  -9       10.34        5.88     13.57 o
   1   7  -9        3.07        7.44     17.97 o
   2   7  -9       11.68        0.00     18.46 o
   3   7  -9        4.94        0.00     10.42 o
   1   8  -9        5.72       32.48     17.82 o
   2   8  -9       22.38        0.00     20.48 o
   3   8  -9        0.63       17.08     59.08 o
   1   9  -9        0.72        0.00     20.84 o
   2   9  -9        6.35       28.28     22.01 o
   1  10  -9        2.10        0.00     18.06 o
   2   0  -8      181.42      179.29     20.67 o
   4   0  -8      307.18      323.70     32.64 o
   6   0  -8      183.06      152.10     25.01 o
   1   1  -8       37.09       20.49      9.58 o
   2   1  -8      280.39      264.20     20.48 o
   3   1  -8        5.52       10.23      9.49 o
   4   1  -8      289.02      289.15     19.18 o
   5   1  -8        5.91        3.01      9.03 o
   6   1  -8      168.41      174.68     16.93 o
   0   2  -8      457.79      457.14     44.60 o
   1   2  -8       12.24        3.84     10.61 o
   2   2  -8      199.14      176.47     15.06 o
   3   2  -8       46.82       21.65     10.78 o
   4   2  -8      273.56      296.70     18.74 o
   5   2  -8        0.67        5.57     10.36 o
   6   2  -8      124.44      100.77     15.41 o
   0   3  -8      351.90      357.55     40.45 o
   1   3  -8       20.78       28.37     16.23 o
   2   3  -8      106.21       85.88     15.88 o
   3   3  -8      109.27      101.12     13.07 o
   4   3  -8      136.43      115.09     13.54 o
   5   3  -8       12.56       35.23     14.01 o
   6   3  -8       71.62       74.23     16.19 o
   0   4  -8        1.35       26.89     18.34 o
   1   4  -8      118.19      106.02     29.49 o
   2   4  -8      117.07      125.11     17.02 o
   3   4  -8      105.18      105.26     14.59 o
   4   4  -8       91.90      111.46     13.30 o
   5   4  -8       32.93       31.95     11.04 o
   6   4  -8       19.65        4.18     17.84 o
   0   5  -8      145.98      144.61     32.00 o
   1   5  -8       54.50       71.96     17.17 o
   2   5  -8       74.54       68.01     12.13 o
   3   5  -8      289.66      316.36     20.56 o
   4   5  -8       46.51       28.12     19.25 o
   5   5  -8       30.53       28.55     11.81 o
   6   5  -8        5.42        0.00     11.70 o
   0   6  -8      103.10       88.93     30.60 o
   1   6  -8      123.20       99.90     16.34 o
   2   6  -8       11.28        4.34      9.33 o
   3   6  -8      241.29      228.51     18.03 o
   4   6  -8        7.31        7.35     13.87 o
   5   6  -8       54.26       77.38     22.21 o
   0   7  -8       43.82       46.79     26.71 o
   1   7  -8      295.28      320.84     23.85 o
   2   7  -8        5.97        7.82     20.40 o
   3   7  -8       66.83       49.00     12.51 o
   4   7  -8       67.57       60.02     16.80 o
   5   7  -8      140.59      144.14     17.47 o
   0   8  -8       73.30       47.53     27.44 o
   1   8  -8      192.78      152.92     20.26 o
   2   8  -8       33.46       18.31     29.55 o
   3   8  -8      121.87      121.67     11.97 o
   4   8  -8      127.73      126.07     13.70 o
   5   8  -8      118.90      117.38     14.39 o
   0   9  -8       32.72       51.13     29.08 o
   1   9  -8      138.97      115.06     11.94 o
   2   9  -8       57.36       56.84     12.48 o
   3   9  -8      151.55      142.14     24.37 o
   4   9  -8      123.15      110.32     12.18 o
   0  10  -8       65.93       78.67     27.14 o
   1  10  -8      129.04      110.05     12.89 o
   2  10  -8       77.77       87.82     45.52 o
   3  10  -8       47.87       49.00     25.54 o
   4  10  -8       77.74       82.14     11.87 o
   0  11  -8      101.10      109.74     28.25 o
   1  11  -8       67.02       61.78     11.27 o
   2  11  -8       58.74       50.21     12.70 o
   3  11  -8       14.59       36.00     22.16 o
   0  12  -8       77.81      124.99     35.10 o
   1  12  -8       18.05       29.20     11.42 o
   2  12  -8       62.81       67.03     14.12 o
   0  13  -8       40.84       32.63     12.67 o
   1  13  -8        3.00        0.00      7.14 o
   2   0  -7      253.99      267.92     22.33 o
   4   0  -7      204.56      214.09     52.24 o
   6   0  -7        8.59       10.75     14.19 o
   1   1  -7       10.07        9.16      8.57 o
   2   1  -7       50.87       31.63      9.52 o
   3   1  -7       39.30       47.89     10.55 o
   4   1  -7       46.25       47.73     14.77 o
   5   1  -7       26.06       22.19     11.33 o
   6   1  -7        1.71        2.15     10.53 o
   7   1  -7        2.03        0.00     11.35 o
   1   2  -7       45.36       43.24     10.96 o
   2   2  -7       12.82        2.36      8.79 o
   3   2  -7       37.91       38.65     12.06 o
   4   2  -7       13.32       10.70     11.78 o
   5   2  -7        2.89        4.24     10.91 o
   6   2  -7        0.34        0.00     13.05 o
   7   2  -7        0.82        3.45     12.65 o
   1   3  -7       73.63       86.40     12.07 o
   2   3  -7       30.28       36.88      9.56 o
   3   3  -7       10.34        9.79      8.69 o
   4   3  -7       15.87       17.57      9.80 o
   5   3  -7        7.44        1.71     10.28 o
   6   3  -7        6.45        0.00     11.46 o
   7   3  -7        0.55        4.70      9.98 o
   1   4  -7       20.05       17.39     13.08 o
   2   4  -7       78.14       83.46     12.34 o
   3   4  -7       51.94       39.78      9.80 o
   4   4  -7       23.71       20.89     10.33 o
   5   4  -7        2.22        9.16      9.28 o
   6   4  -7        7.72        3.52     10.42 o
   7   4  -7        0.03       26.51     14.66 o
   1   5  -7      291.39      290.27     21.32 o
   2   5  -7      248.46      269.05     17.16 o
   3   5  -7       41.39       47.02     12.45 o
   4   5  -7      104.38       94.83     12.75 o
   5   5  -7        4.01        0.00     10.82 o
   6   5  -7        3.12        0.00     16.19 o
   7   5  -7        0.18        0.00     15.85 o
   1   6  -7       27.43        2.18      9.46 o
   2   6  -7        7.04       17.67      8.22 o
   3   6  -7        4.44       15.86     12.89 o
   4   6  -7       60.59       65.48     12.60 o
   5   6  -7        4.00        0.00     10.37 o
   6   6  -7        1.69       26.20     10.65 o
   7   6  -7        0.85        0.00     11.87 o
   1   7  -7      101.39      135.03     12.25 o
   2   7  -7        2.30        0.27      6.15 o
   3   7  -7        2.63        0.00      8.03 o
   4   7  -7        3.19        0.00     10.62 o
   5   7  -7        6.34        0.46      9.78 o
   6   7  -7        4.68        0.00     12.27 o
   1   8  -7       63.27       64.52     10.56 o
   2   8  -7        8.92       27.78     17.94 o
   3   8  -7       25.79        0.28     16.01 o
   4   8  -7        5.06        1.75     15.00 o
   5   8  -7        3.53       29.36     10.28 o
   6   8  -7       15.88       28.10     11.84 o
   1   9  -7       67.56       69.82     13.37 o
   2   9  -7       33.53       44.19     10.34 o
   3   9  -7       11.27        1.94      6.41 o
   4   9  -7        0.13        6.43      9.68 o
   5   9  -7        1.90        0.00     18.47 o
   6   9  -7        5.89        0.00     10.66 o
   1  10  -7       35.55       47.93      6.76 o
   2  10  -7       10.86       32.81      9.93 o
   3  10  -7        6.23        0.00     19.28 o
   4  10  -7        5.23       22.84     13.17 o
   5  10  -7        1.17        7.41      9.85 o
   1  11  -7       49.82       61.53     11.17 o
   2  11  -7       12.84       19.19      9.37 o
   3  11  -7       13.55        5.41     11.19 o
   4  11  -7        3.34        0.00      8.99 o
   5  11  -7        2.39        0.00      9.40 o
   1  12  -7        4.78       11.41     12.50 o
   2  12  -7        3.66       14.61      6.89 o
   3  12  -7        3.50        0.00     13.54 o
   4  12  -7        2.56        6.87     21.90 o
   1  13  -7       18.49       30.10     10.73 o
   2  13  -7        1.33        0.00     11.92 o
   3  13  -7        0.29       17.91     13.79 o
   4  13  -7        2.41        8.29      8.14 o
   1  14  -7       14.89       18.26     10.23 o
   2  14  -7        1.93        0.86     11.73 o
   3  14  -7        4.47       23.50     17.12 o
   1  15  -7        7.87        5.72      9.44 o
   0   0  -6       55.16       60.23     16.75 o
   2   0  -6      598.95      661.52     36.18 o
   4   0  -6      521.75      529.64     30.50 o
   6   0  -6       11.85        3.77     16.00 o
   8   0  -6       78.60       91.30     22.12 o
   0   1  -6       13.63        6.03     13.73 o
   1   1  -6       86.94       70.81     10.36 o
   2   1  -6      421.25      446.85     23.61 o
   3   1  -6      210.05      226.37     14.83 o
   4   1  -6      536.29      541.19     22.51 o
   5   1  -6       49.12       70.69     15.59 o
   6   1  -6       34.51       23.45     13.85 o
   7   1  -6        7.13        1.01     14.92 o
   8   1  -6       92.48      123.94     23.18 o
   0   2  -6      729.41      680.60     33.20 o
   1   2  -6      352.91      336.02     16.40 o
   2   2  -6      221.31      225.69     14.82 o
   3   2  -6      287.17      278.04     15.83 o
   4   2  -6      264.28      259.63     17.65 o
   5   2  -6      271.21      258.09     25.27 o
   6   2  -6       85.12       55.37     11.64 o
   7   2  -6       74.09       69.55     12.39 o
   8   2  -6       71.10       73.22     14.57 o
   0   3  -6     1048.29      989.27     42.52 o
   1   3  -6     1051.77     1030.16     28.98 o
   2   3  -6      140.47      135.72     11.81 o
   3   3  -6      240.19      237.89     15.32 o
   4   3  -6      214.71      197.11     14.85 o
   5   3  -6      413.72      419.75     20.51 o
   6   3  -6      104.90       92.69     13.91 o
   7   3  -6      129.64      114.40     13.78 o
   8   3  -6       79.26       52.84     14.74 o
   0   4  -6      276.30      280.07     24.34 o
   1   4  -6      910.66      872.31     25.92 o
   2   4  -6      375.16      378.76     14.59 o
   3   4  -6      372.89      388.36     15.98 o
   4   4  -6       72.84       61.50      9.29 o
   5   4  -6      609.53      621.29     22.21 o
   6   4  -6      148.56      148.75     13.05 o
   7   4  -6      176.20      157.22     13.68 o
   8   4  -6       80.58       83.29     21.40 o
   0   5  -6     1314.10     1322.73     75.58 o
   1   5  -6      985.58      971.83     22.94 o
   2   5  -6       46.01       60.18     11.77 o
   3   5  -6      647.29      674.43     21.13 o
   4   5  -6       33.87       43.95      9.22 o
   5   5  -6      278.49      276.76     14.18 o
   6   5  -6      191.09      211.37     13.57 o
   7   5  -6      221.07      207.76     16.10 o
   8   5  -6       20.36       30.43     11.03 o
   0   6  -6      797.26      779.83     26.00 o
   1   6  -6      871.18      856.53     26.18 o
   2   6  -6       29.16       28.20      6.59 o
   3   6  -6      343.32      377.09     17.13 o
   4   6  -6       66.06       66.73      9.01 o
   5   6  -6      314.89      339.31     15.15 o
   6   6  -6       97.82       99.99      8.90 o
   7   6  -6      197.19      210.69     14.26 o
   0   7  -6        4.24        3.25      6.64 o
   1   7  -6      414.17      441.40     24.23 o
   2   7  -6       49.06       63.74     17.13 o
   3   7  -6      311.08      305.82     15.71 o
   4   7  -6       12.74       14.22      7.32 o
   5   7  -6      235.91      255.76     14.16 o
   6   7  -6        3.29        1.78      6.27 o
   7   7  -6      131.19      126.51     10.33 o
   0   8  -6      271.74      240.62     15.54 o
   1   8  -6      135.30      143.98      9.15 o
   2   8  -6       41.30       50.45     17.07 o
   3   8  -6      631.28      629.79     20.51 o
   4   8  -6        0.13       11.78      7.87 o
   5   8  -6       24.12       13.58      6.27 o
   6   8  -6        7.91        3.57      6.93 o
   7   8  -6       73.14       77.64      9.65 o
   0   9  -6      128.22      105.68     13.21 o
   1   9  -6       40.39       42.09      7.67 o
   2   9  -6       63.10       51.13     14.57 o
   3   9  -6      222.81      221.31     12.33 o
   4   9  -6       31.36       25.45      6.02 o
   5   9  -6       57.69       62.97      8.52 o
   6   9  -6       25.59       19.64      7.77 o
   7   9  -6       51.63       55.19      9.76 o
   0  10  -6      326.39      317.39     28.70 o
   1  10  -6       46.03       81.91     11.79 o
   2  10  -6      153.87      151.05     14.17 o
   3  10  -6       40.56       48.11      7.94 o
   4  10  -6       29.92       15.48      6.39 o
   5  10  -6       19.01       13.18      8.95 o
   6  10  -6       96.19      100.73     14.65 o
   0  11  -6      702.24      658.08     40.11 o
   1  11  -6        2.00        6.71      8.49 o
   2  11  -6      103.93       75.32     11.97 o
   3  11  -6       75.36       67.67     14.66 o
   4  11  -6      172.92      169.37     10.37 o
   5  11  -6        5.69        3.95     13.56 o
   6  11  -6       75.42       73.62      9.62 o
   0  12  -6      144.51      132.58     17.30 o
   1  12  -6        4.20        4.12     12.00 o
   2  12  -6      176.55      187.57     13.89 o
   3  12  -6        2.90        0.00     10.80 o
   4  12  -6      289.67      284.47     18.39 o
   5  12  -6        1.92       11.21     14.59 o
   0  13  -6      274.43      243.99     36.61 o
   1  13  -6       11.26       29.23     13.54 o
   2  13  -6      155.09      155.70     13.95 o
   3  13  -6       42.65       39.44     21.36 o
   4  13  -6      227.21      220.21     18.08 o
   5  13  -6        3.67        4.70      8.72 o
   0  14  -6      157.92      218.88     35.24 o
   1  14  -6        1.92        0.00      9.46 o
   2  14  -6      135.22      130.87     13.58 o
   3  14  -6       36.37       25.65     10.74 o
   4  14  -6      126.54      151.22     18.37 o
   0  15  -6       37.40       14.02     24.95 o
   1  15  -6        2.36        0.00     11.31 o
   2  15  -6      143.05      147.14     14.17 o
   3  15  -6       21.41       39.58     16.95 o
   0  16  -6       80.84      112.48     31.24 o
   1  16  -6       14.05        5.48     12.34 o
   2  16  -6       45.06       56.07     13.93 o
   2   0  -5      247.53      294.45     25.10 o
   4   0  -5      271.64      261.22     21.52 o
   6   0  -5      111.34      135.44     30.45 o
   8   0  -5       52.47       60.67     19.56 o
   1   1  -5       43.10       34.22      7.43 o
   2   1  -5       69.05       69.26     11.78 o
   3   1  -5       21.76       14.38     10.16 o
   4   1  -5       10.93        0.00      7.65 o
   5   1  -5       33.54        5.22     10.46 o
   6   1  -5      149.26      134.96     13.90 o
   7   1  -5        8.00        0.00     11.72 o
   8   1  -5       16.54       27.78     21.96 o
   9   1  -5        4.21        6.45     12.72 o
   1   2  -5      684.40      639.49     18.42 o
   2   2  -5       24.57       26.46     11.65 o
   3   2  -5       51.12       49.67      9.19 o
   4   2  -5       14.45       11.87      8.34 o
   5   2  -5       41.39       41.25      9.22 o
   6   2  -5       33.50       37.86     11.01 o
   7   2  -5        8.77        0.00      9.59 o
   8   2  -5        7.04       11.45      8.92 o
   9   2  -5        0.58       12.39     17.67 o
   1   3  -5      197.95      245.79     12.03 o
   2   3  -5      111.06      116.11      9.00 o
   3   3  -5      217.54      237.05     12.28 o
   4   3  -5       22.26        7.25      6.85 o
   5   3  -5      166.59      169.49     11.52 o
   6   3  -5       13.92       18.48      9.06 o
   7   3  -5        8.65        0.00      9.44 o
   8   3  -5        0.55        0.00     19.10 o
   1   4  -5      183.00      197.37      9.47 o
   2   4  -5       78.50       71.34      8.04 o
   3   4  -5       30.59       44.66      9.76 o
   4   4  -5       91.72       88.17      7.76 o
   5   4  -5       78.98       76.08      7.05 o
   6   4  -5       59.79       40.36      7.50 o
   7   4  -5        5.56        0.00      9.10 o
   8   4  -5       14.07       15.84     13.25 o
   1   5  -5       39.03       50.24      6.13 o
   2   5  -5      187.42      210.38     11.93 o
   3   5  -5       41.47       46.24      6.96 o
   4   5  -5       97.26       95.17      8.13 o
   5   5  -5       41.84       48.25      7.10 o
   6   5  -5       83.00       97.34     11.02 o
   7   5  -5        2.49       16.32      9.69 o
   8   5  -5       19.73       17.42      9.47 o
   1   6  -5       27.56       31.93      5.50 o
   2   6  -5       56.44       50.61      7.09 o
   3   6  -5       23.88       12.44      6.10 o
   4   6  -5      128.74      137.23      9.91 o
   5   6  -5       66.37       56.48      7.31 o
   6   6  -5       40.61       30.97      8.06 o
   7   6  -5        7.05        4.33      8.05 o
   8   6  -5        2.76        5.43      8.85 o
   1   7  -5      174.47      148.43     11.67 o
   2   7  -5      119.45      113.11      7.84 o
   3   7  -5      163.67      138.52      8.32 o
   4   7  -5       80.95       84.31      8.36 o
   5   7  -5       18.42       14.90      7.97 o
   6   7  -5       18.67       20.96      7.91 o
   7   7  -5        6.83        0.00      8.10 o
   8   7  -5        1.49        0.00      8.43 o
   1   8  -5       88.11       85.61      9.45 o
   2   8  -5      276.77      267.65     10.64 o
   3   8  -5        6.05       10.22     10.69 o
   4   8  -5      142.54      140.21      9.96 o
   5   8  -5       55.70       56.60      8.61 o
   6   8  -5        9.67        0.00      7.19 o
   7   8  -5        1.06        0.00      8.36 o
   8   8  -5        0.49        2.20     12.46 o
   1   9  -5       62.02       77.49     10.58 o
   2   9  -5       11.17       35.68     16.83 o
   3   9  -5       57.28       70.80      8.32 o
   4   9  -5       62.95       52.71     14.24 o
   5   9  -5       22.59        0.54      8.10 o
   6   9  -5       31.24       29.17     20.60 o
   7   9  -5        6.32       26.57     10.17 o
   1  10  -5       55.26       65.24      9.30 o
   2  10  -5      189.60      210.53     13.28 o
   3  10  -5        7.95        2.73      8.84 o
   4  10  -5       99.00       85.04     11.79 o
   5  10  -5       22.70       16.98      7.58 o
   6  10  -5        9.92        6.60     10.18 o
   7  10  -5        1.88        0.00      9.71 o
   1  11  -5       68.46       80.79     10.10 o
   2  11  -5       34.48       35.00      9.39 o
   3  11  -5        6.06        5.91      6.40 o
   4  11  -5        8.01        4.82      7.92 o
   5  11  -5       21.89       12.17      7.93 o
   6  11  -5        0.46        0.00      8.85 o
   7  11  -5        0.53        0.00     10.03 o
   1  12  -5       19.23        8.85      8.84 o
   2  12  -5       97.79       91.02     19.87 o
   3  12  -5        1.69        0.00      6.42 o
   4  12  -5       15.41        3.30     11.41 o
   5  12  -5        2.55        4.59      9.38 o
   6  12  -5        7.90       17.14      9.47 o
   1  13  -5      256.15      277.20     18.33 o
   2  13  -5        6.44        0.00      8.82 o
   3  13  -5       11.30        2.49     10.19 o
   4  13  -5        3.76        0.00     11.12 o
   5  13  -5        1.87       11.01      9.96 o
   6  13  -5        7.06        0.00     10.11 o
   1  14  -5        8.43        0.00     12.10 o
   2  14  -5        1.79        0.00      8.49 o
   3  14  -5       19.04       14.58     11.56 o
   4  14  -5        1.47        1.83      6.66 o
   5  14  -5       12.00        5.32     12.80 o
   1  15  -5        6.78       10.18     18.55 o
   2  15  -5        9.82        1.04     19.77 o
   3  15  -5       19.42        6.75     14.06 o
   4  15  -5        1.57       13.98      6.33 o
   5  15  -5        5.75        4.53      9.67 o
   1  16  -5        4.15        3.11     13.13 o
   2  16  -5        2.45        0.00     10.52 o
   3  16  -5        6.83       23.69     12.80 o
   4  16  -5        7.42        1.78      7.54 o
   1  17  -5       15.81       16.94     14.21 o
   2  17  -5       13.35       17.50     12.56 o
   3  17  -5       10.92        7.37     20.91 o
   1  18  -5       20.03       46.14     18.06 o
   0   0  -4     7258.71     7496.19    167.48 o
   2   0  -4     2692.74     2612.06     70.22 o
   4   0  -4      538.70      568.40     33.48 o
   6   0  -4     2156.93     2198.81     66.67 o
   8   0  -4      387.10      365.76     26.66 o
   0   1  -4     1979.55     2161.59     46.41 o
   1   1  -4       68.52       74.26      8.19 o
   2   1  -4     7250.04     7161.57    116.85 o
   3   1  -4      323.60      332.02     15.31 o
   4   1  -4      170.84      174.49     11.07 o
   5   1  -4      262.60      277.93     15.33 o
   6   1  -4     1154.51     1127.69     32.13 o
   7   1  -4       23.79       42.69      9.06 o
   8   1  -4      416.63      433.87     19.46 o
   9   1  -4        4.01       28.86     11.50 o
   0   2  -4       55.78       53.82      7.67 o
   1   2  -4      401.15      406.15     11.58 o
   2   2  -4     5955.00     6264.91     92.12 o
   3   2  -4      413.71      404.64     13.49 o
   4   2  -4      554.80      586.73     15.78 o
   5   2  -4       57.16       82.86      9.69 o
   6   2  -4      503.00      507.17     16.81 o
   7   2  -4        2.19        3.50      8.25 o
   8   2  -4      309.40      335.87     17.17 o
   9   2  -4       48.39       55.41     14.52 o
   0   3  -4      587.88      520.76     26.85 o
   1   3  -4      294.54      301.56      9.96 o
   2   3  -4      878.43      926.35     21.53 o
   3   3  -4      125.30      126.94      6.58 o
   4   3  -4      857.82      915.05     19.93 o
   5   3  -4      672.77      675.49     18.35 o
   6   3  -4      419.38      420.42     15.53 o
   7   3  -4       33.65       26.14      8.16 o
   8   3  -4       45.83       37.79      8.89 o
   9   3  -4      106.19      100.43     11.84 o
   0   4  -4      501.18      467.30     16.81 o
   1   4  -4      487.94      529.13     14.40 o
   2   4  -4      111.20      118.97      7.82 o
   3   4  -4       68.37       70.46      6.10 o
   4   4  -4      665.64      619.22     16.37 o
   5   4  -4      835.88      807.89     26.48 o
   6   4  -4        8.52       17.22      9.97 o
   7   4  -4       13.42        8.54      7.60 o
   8   4  -4       22.31       24.50      8.39 o
   9   4  -4       77.30       70.17     12.89 o
   0   5  -4      554.71      581.03     20.04 o
   1   5  -4      571.23      563.15     14.78 o
   2   5  -4      100.90      104.44      7.24 o
   3   5  -4      399.33      379.53     13.11 o
   4   5  -4      304.38      277.04     11.35 o
   5   5  -4      250.99      250.04     11.76 o
   6   5  -4       62.57       66.15      8.76 o
   7   5  -4       58.43       52.28      8.72 o
   8   5  -4       11.06       14.71      7.23 o
   9   5  -4      111.34      131.44     13.04 o
   0   6  -4      213.26      197.02     23.12 o
   1   6  -4      413.80      425.53     14.68 o
   2   6  -4      800.62      781.70     18.01 o
   3   6  -4     1084.10     1106.29     25.36 o
   4   6  -4       60.35       65.29      6.89 o
   5   6  -4      409.12      414.86     14.62 o
   6   6  -4       25.06       18.69      7.00 o
   7   6  -4       55.42       70.43      8.83 o
   8   6  -4       31.37       17.18      9.31 o
   9   6  -4      130.95      127.33     12.76 o
   0   7  -4      223.18      171.62     18.61 o
   1   7  -4      851.77      861.62     21.88 o
   2   7  -4     1230.25     1209.86     24.32 o
   3   7  -4      468.64      456.91     17.95 o
   4   7  -4       63.30       68.17      7.29 o
   5   7  -4      836.26      866.77     24.11 o
   6   7  -4       53.48       44.72     10.89 o
   7   7  -4      102.54       74.89      9.43 o
   8   7  -4       18.36       34.33      8.77 o
   0   8  -4       55.01       74.69     16.27 o
   1   8  -4     1357.27     1392.07     36.48 o
   2   8  -4      610.10      613.01     17.43 o
   3   8  -4      443.25      440.09     18.07 o
   4   8  -4      205.42      216.44     14.43 o
   5   8  -4      234.29      209.05     18.97 o
   6   8  -4      178.71      180.49     13.38 o
   7   8  -4      366.58      386.32     15.97 o
   8   8  -4       14.22        0.65      9.22 o
   0   9  -4        4.59        0.00     11.13 o
   1   9  -4      814.89      843.50     30.52 o
   2   9  -4     1286.16     1319.56     27.97 o
   3   9  -4      923.89      978.42     27.77 o
   4   9  -4      102.44      120.70     13.99 o
   5   9  -4       94.17       77.80      9.90 o
   6   9  -4       72.33       36.11      9.47 o
   7   9  -4      360.99      356.80     22.01 o
   8   9  -4       41.67       64.92     10.78 o
   0  10  -4       94.74       93.22     13.40 o
   1  10  -4      413.67      420.26     19.13 o
   2  10  -4      353.64      380.43     13.64 o
   3  10  -4      417.61      453.01     21.10 o
   4  10  -4      570.95      582.68     22.78 o
   5  10  -4      210.76      225.92     16.44 o
   6  10  -4       42.56       35.95      9.61 o
   7  10  -4      188.53      197.69     20.06 o
   8  10  -4       35.25       33.56     11.26 o
   0  11  -4      203.79      209.72     22.58 o
   1  11  -4      475.66      467.31     20.66 o
   2  11  -4      205.12      203.16      8.76 o
   3  11  -4      131.49      127.05     15.85 o
   4  11  -4      216.82      220.80     15.21 o
   5  11  -4       64.66       51.28     11.10 o
   6  11  -4      144.83      173.66     14.10 o
   7  11  -4       82.07       77.90     13.81 o
   0  12  -4      730.81      768.88     30.85 o
   1  12  -4       44.99       47.02     10.31 o
   2  12  -4      118.67      128.91     23.70 o
   3  12  -4      182.76      172.79     18.31 o
   4  12  -4       35.86       32.46      9.92 o
   5  12  -4        7.88        7.60     24.02 o
   6  12  -4       92.94       93.45     12.76 o
   7  12  -4       22.03       19.82     11.36 o
   0  13  -4      364.23      387.68     27.88 o
   1  13  -4       35.95       33.51      9.27 o
   2  13  -4       44.20       57.89     12.29 o
   3  13  -4       74.02       87.01      8.80 o
   4  13  -4       61.43       89.73     12.20 o
   5  13  -4       10.45        5.77     10.50 o
   6  13  -4      105.90      113.66     12.13 o
   0  14  -4      322.94      362.35     44.61 o
   1  14  -4       17.89       32.00      9.81 o
   2  14  -4       18.83       14.00     12.89 o
   3  14  -4        1.62        8.00      6.67 o
   4  14  -4       99.99      138.56     35.39 o
   5  14  -4       19.99       12.01     13.60 o
   6  14  -4       35.96       28.45     11.43 o
   0  15  -4      130.44      113.86     19.32 o
   1  15  -4       57.73       55.24     12.35 o
   2  15  -4       49.55       46.85     18.20 o
   3  15  -4       61.62       56.03      8.49 o
   4  15  -4       27.05       27.47     10.33 o
   5  15  -4       13.73       21.28     15.18 o
   0  16  -4       12.67        0.00     14.42 o
   1  16  -4       93.49      114.38     14.92 o
   2  16  -4       46.98       32.36     13.11 o
   3  16  -4       72.60       82.37     11.25 o
   4  16  -4       29.80        9.25      9.56 o
   5  16  -4       22.78       16.63     11.81 o
   0  17  -4        7.60       31.19     16.46 o
   1  17  -4       88.05       92.43     24.40 o
   2  17  -4       16.03        4.75     11.59 o
   3  17  -4       53.57       57.25      9.59 o
   4  17  -4       55.43       36.37     21.83 o
   0  18  -4        7.18       21.54     15.98 o
   1  18  -4       32.12       24.69     14.25 o
   2  18  -4       25.58       39.78     13.05 o
   3  18  -4      152.50      182.84     15.34 o
   0  19  -4        8.16        3.62     14.81 o
   2   0  -3     2019.93     1881.39     52.63 o
   4   0  -3      630.48      635.23     26.07 o
   6   0  -3      215.75      227.97     15.18 o
   8   0  -3       60.27       69.10     13.83 o
   1   1  -3     2334.52     2258.50     36.21 o
   2   1  -3       91.54       88.25     10.37 o
   3   1  -3      364.63      362.89     10.83 o
   4   1  -3      159.64      135.99      9.73 o
   5   1  -3       53.71       67.95      7.04 o
   6   1  -3      481.98      489.81     22.99 o
   7   1  -3      104.38      127.97      9.73 o
   8   1  -3       38.37       60.28     14.16 o
   9   1  -3        1.24        2.92      8.75 o
   1   2  -3      638.59      755.72     16.47 o
   2   2  -3      762.57      769.91     13.90 o
   3   2  -3      373.30      349.72     10.54 o
   4   2  -3      616.58      654.30     16.26 o
   5   2  -3       82.67       85.08      7.26 o
   6   2  -3      317.35      322.55     12.11 o
   7   2  -3       18.18       19.66      6.71 o
   8   2  -3       24.26       29.11      6.80 o
   9   2  -3        5.14        5.25      9.67 o
   1   3  -3      648.21      729.34     13.82 o
   2   3  -3      432.16      431.33     10.58 o
   3   3  -3      304.39      306.36     10.19 o
   4   3  -3       26.97        5.39      7.09 o
   5   3  -3      141.49      151.40     11.58 o
   6   3  -3       20.15       18.39     12.13 o
   7   3  -3        3.72        0.00      8.09 o
   8   3  -3        5.67        0.00      9.99 o
   9   3  -3        0.15        6.46     11.83 o
   1   4  -3     1807.12     1816.23     31.22 o
   2   4  -3       19.45        5.58      5.33 o
   3   4  -3      355.82      321.00     15.99 o
   4   4  -3       74.90       75.63      6.79 o
   5   4  -3       51.47       42.40      8.71 o
   6   4  -3      205.09      213.23     11.68 o
   7   4  -3      104.29       97.90     12.09 o
   8   4  -3       48.54       49.79      9.02 o
   9   4  -3        2.60       19.14     12.13 o
   1   5  -3      636.82      619.20     14.78 o
   2   5  -3      368.87      351.20     11.94 o
   3   5  -3      106.95      103.66      7.82 o
   4   5  -3      112.90      111.43      8.02 o
   5   5  -3      100.83      110.61      8.41 o
   6   5  -3      142.89      128.77      9.71 o
   7   5  -3       21.41       24.75      6.96 o
   8   5  -3       40.34       44.37     10.83 o
   9   5  -3        3.26       14.66      8.36 o
   1   6  -3      869.46      852.19     23.82 o
   2   6  -3       73.63       63.23      6.51 o
   3   6  -3       56.07       52.25      7.18 o
   4   6  -3        0.02        3.40      6.01 o
   5   6  -3      146.85      144.93      9.02 o
   6   6  -3       96.83       97.17      8.56 o
   7   6  -3       10.28       14.35     10.27 o
   8   6  -3        0.37        0.00      7.38 o
   9   6  -3        0.78        4.75      8.60 o
   1   7  -3      548.11      525.34     36.91 o
   2   7  -3      595.78      612.09     19.89 o
   3   7  -3      245.98      227.51     16.93 o
   4   7  -3      175.71      181.38     19.54 o
   5   7  -3       13.81        4.67      9.72 o
   6   7  -3       68.11       59.28      8.64 o
   7   7  -3        6.37        6.99      6.87 o
   8   7  -3        3.60        0.00      8.50 o
   9   7  -3        1.10        0.00     10.14 o
   1   8  -3       53.19       51.09     12.45 o
   2   8  -3      598.46      584.28     22.91 o
   3   8  -3      171.24      188.37     16.04 o
   4   8  -3      131.13      141.08     15.05 o
   5   8  -3      112.52      121.14     11.98 o
   6   8  -3       68.61       66.20      8.34 o
   7   8  -3       10.03        4.73      6.74 o
   8   8  -3        4.30        0.00     12.89 o
   9   8  -3        1.87        0.00      7.34 o
   1   9  -3       77.19       77.67     12.91 o
   2   9  -3       29.47       30.41     11.18 o
   3   9  -3       64.92       63.77     12.51 o
   4   9  -3       83.28       80.32     14.25 o
   5   9  -3       74.24       79.18     16.05 o
   6   9  -3       37.95       42.38     10.14 o
   7   9  -3       15.97       14.64     11.00 o
   8   9  -3        6.80       17.42      9.52 o
   1  10  -3      186.82      176.09      8.83 o
   2  10  -3      126.83       88.06     11.46 o
   3  10  -3      209.32      191.47     19.42 o
   4  10  -3        3.56        0.00     12.04 o
   5  10  -3       68.28       50.38     16.52 o
   6  10  -3       56.97       70.51     13.42 o
   7  10  -3        9.84        7.01     10.38 o
   8  10  -3       26.07       31.15     10.49 o
   1  11  -3        8.46        0.08      6.60 o
   2  11  -3       15.18       12.65      6.62 o
   3  11  -3       69.77       86.33     14.36 o
   4  11  -3        4.13        0.00     14.47 o
   5  11  -3       32.31       30.58     25.39 o
   6  11  -3       14.07        0.00     11.52 o
   7  11  -3        3.05        3.37     16.31 o
   8  11  -3       14.39       12.37     10.95 o
   1  12  -3       67.58       67.39      7.56 o
   2  12  -3      158.00      179.56     14.01 o
   3  12  -3       37.57        8.46     18.01 o
   4  12  -3       85.14       45.85     16.22 o
   5  12  -3        4.89        0.00     11.99 o
   6  12  -3       36.52       42.00     15.01 o
   7  12  -3        1.99        0.00     12.23 o
   1  13  -3      112.86      108.21      8.60 o
   2  13  -3      108.72      107.61     17.85 o
   3  13  -3        7.04       11.18     12.33 o
   4  13  -3       26.99       26.17     18.81 o
   5  13  -3        8.91       35.46     16.47 o
   6  13  -3        0.76        0.00     14.87 o
   7  13  -3       10.17        7.19     11.35 o
   1  14  -3       81.21       91.72      6.79 o
   2  14  -3       33.44       32.73      7.52 o
   3  14  -3       62.71       76.25      9.24 o
   4  14  -3       29.72       31.46     18.10 o
   5  14  -3       12.61        7.42     14.71 o
   6  14  -3       15.83       14.24     20.40 o
   1  15  -3       58.36       55.93      6.22 o
   2  15  -3        8.19       11.89      6.87 o
   3  15  -3        3.72        5.21      7.07 o
   4  15  -3        6.43        0.90      9.35 o
   5  15  -3        0.74        7.07     17.08 o
   6  15  -3        2.72        0.00     18.15 o
   1  16  -3        1.60        9.48      7.83 o
   2  16  -3        8.25        0.00      6.89 o
   3  16  -3       17.43        0.68      6.81 o
   4  16  -3        4.19        0.47     11.45 o
   5  16  -3       12.17        1.67     12.29 o
   1  17  -3        2.21        0.00      6.00 o
   2  17  -3       36.07       37.51      8.61 o
   3  17  -3       10.22       20.56     11.81 o
   4  17  -3       11.30        0.00     19.17 o
   5  17  -3        2.71        0.00     13.02 o
   1  18  -3       35.78       35.41     11.51 o
   2  18  -3        1.27        0.00      9.79 o
   3  18  -3        3.05        0.00     14.80 o
   4  18  -3        0.16        0.00     11.16 o
   1  19  -3        7.64        0.81      7.10 o
   2  19  -3        0.25        4.91      8.78 o
   0   0  -2     5842.55     6116.05    135.44 o
   2   0  -2     4815.52     4674.58     87.55 o
   4   0  -2     2433.07     2447.33     46.41 o
   6   0  -2       93.11       84.48     10.40 o
   8   0  -2       64.25       48.71     12.22 o
  10   0  -2      190.54      198.27     22.59 o
   0   1  -2      834.10      803.22     15.32 o
   1   1  -2     1313.12     1202.31     22.52 o
   2   1  -2     1223.72     1259.30     20.72 o
   3   1  -2       83.61       90.06      8.81 o
   4   1  -2     1363.69     1301.41     21.51 o
   5   1  -2      703.11      738.33     16.26 o
   6   1  -2      118.21      121.94     10.48 o
   7   1  -2        7.42        5.93      5.77 o
   8   1  -2       56.64       59.23      8.03 o
   9   1  -2       56.30       48.01      9.14 o
  10   1  -2      129.67      135.68     13.63 o
   0   2  -2     2417.15     2290.09     37.37 o
   1   2  -2     2874.90     2847.18     39.01 o
   2   2  -2     1417.50     1483.68     23.74 o
   3   2  -2     3586.47     3665.02     50.73 o
   4   2  -2      266.00      278.99     13.21 o
   5   2  -2      217.17      226.30     13.30 o
   6   2  -2      652.03      627.55     16.87 o
   7   2  -2      388.30      359.47     13.84 o
   8   2  -2       77.55       91.05      9.11 o
   9   2  -2       72.17       72.35      9.39 o
  10   2  -2       62.18       56.01     13.00 o
   0   3  -2     4952.94     5256.15     96.39 o
   1   3  -2     2803.49     2832.35     38.53 o
   2   3  -2      434.86      381.94     11.33 o
   3   3  -2     4123.91     4142.13     62.12 o
   4   3  -2      406.89      394.13     15.78 o
   5   3  -2      658.97      717.98     20.46 o
   6   3  -2      448.32      476.16     14.16 o
   7   3  -2      714.45      720.88     19.18 o
   8   3  -2      159.04      140.24     14.96 o
   9   3  -2       90.63       84.92     10.39 o
  10   3  -2       35.25       44.62     12.43 o
   0   4  -2     1673.27     1882.14     41.12 o
   1   4  -2     5294.90     5354.35    162.74 o
   2   4  -2     2623.00     2746.24     73.52 o
   3   4  -2     3061.29     3271.61     57.84 o
   4   4  -2       73.18       68.31      6.97 o
   5   4  -2     1468.44     1508.17     36.51 o
   6   4  -2      440.58      406.12     27.56 o
   7   4  -2      357.50      340.58     18.56 o
   8   4  -2      191.08      193.19     14.55 o
   9   4  -2      243.37      193.76     18.49 o
   0   5  -2     3728.99     4139.80     83.17 o
   1   5  -2     3530.41     3701.19     73.13 o
   2   5  -2      412.36      424.99     17.89 o
   3   5  -2     2903.56     2995.16     54.58 o
   4   5  -2       55.96       51.42     10.05 o
   5   5  -2     1044.24      981.34     24.13 o
   6   5  -2      466.94      463.17     16.42 o
   7   5  -2      523.76      534.77     29.64 o
   8   5  -2      119.86      122.75     14.07 o
   9   5  -2      246.40      216.43     16.55 o
   0   6  -2     3226.36     3226.00     83.02 o
   1   6  -2     4884.46     5194.19     83.57 o
   2   6  -2      512.08      559.31     19.45 o
   3   6  -2      503.70      458.12     20.68 o
   4   6  -2      302.41      297.13     13.25 o
   5   6  -2     1067.44     1006.23     24.21 o
   6   6  -2       72.30       69.19      8.31 o
   7   6  -2      602.91      580.73     19.93 o
   8   6  -2       46.60       17.97     11.18 o
   9   6  -2      133.10      126.08     19.37 o
   0   7  -2      737.16      802.48     21.44 o
   1   7  -2     2696.47     2794.26     44.20 o
   2   7  -2      831.45      858.00     25.23 o
   3   7  -2      547.88      533.24     23.30 o
   4   7  -2      134.41      162.70     15.24 o
   5   7  -2      759.73      677.34     23.00 o
   6   7  -2        0.47       12.83      6.25 o
   7   7  -2      311.99      292.82     14.25 o
   8   7  -2       25.60       16.11      7.89 o
   9   7  -2       87.70       75.91     13.30 o
   0   8  -2      893.36      880.37     24.26 o
   1   8  -2      170.34      161.51      7.05 o
   2   8  -2       68.00       95.80      9.05 o
   3   8  -2     1269.79     1260.76     38.17 o
   4   8  -2        7.97       18.42     10.40 o
   5   8  -2      301.65      318.00     21.67 o
   6   8  -2       16.21       25.72     11.06 o
   7   8  -2       84.07       65.48     11.88 o
   8   8  -2        2.06        3.34      6.86 o
   9   8  -2      116.22      102.42      9.70 o
   0   9  -2       68.22       57.96     12.48 o
   1   9  -2      306.47      283.57      9.41 o
   2   9  -2      302.00      302.51     15.09 o
   3   9  -2      344.76      376.47     24.14 o
   4   9  -2       62.83       93.63     14.70 o
   5   9  -2      267.61      273.39     20.53 o
   6   9  -2       63.04       62.39     13.78 o
   7   9  -2       43.50       44.90     10.40 o
   8   9  -2       72.77       77.65     13.55 o
   9   9  -2       68.98       81.53     19.95 o
   0  10  -2     1418.63     1516.49     37.86 o
   1  10  -2       97.71       92.33      6.35 o
   2  10  -2      457.44      463.30     19.10 o
   3  10  -2        2.42        5.89     23.63 o
   4  10  -2       50.43       50.80     15.40 o
   5  10  -2      297.05      347.29     46.91 o
   6  10  -2      388.86      356.50     20.01 o
   7  10  -2        0.69        0.00     11.55 o
   8  10  -2       50.91       37.38     13.22 o
   0  11  -2     1320.59     1237.54     35.12 o
   1  11  -2       55.02       51.05      7.80 o
   2  11  -2      227.99      226.29      9.81 o
   3  11  -2      270.52      260.75     24.37 o
   4  11  -2      407.93      373.44     22.91 o
   5  11  -2       65.30       62.80     14.34 o
   6  11  -2      263.17      257.18     23.06 o
   7  11  -2       28.43       43.92     13.14 o
   8  11  -2       90.25       98.16     18.49 o
   0  12  -2      258.92      282.80     17.65 o
   1  12  -2        2.90        0.00      5.05 o
   2  12  -2     1825.68     1856.32     32.56 o
   3  12  -2        0.02        5.90     14.17 o
   4  12  -2      632.42      572.14     29.12 o
   5  12  -2        4.87       22.50     13.45 o
   6  12  -2       96.56      111.65     17.30 o
   7  12  -2       10.86       21.93     13.69 o
   8  12  -2      116.94      130.94     21.32 o
   0  13  -2      359.07      324.57     19.62 o
   1  13  -2       75.95       75.98      7.29 o
   2  13  -2      637.24      612.95     16.50 o
   3  13  -2      397.21      400.40     22.47 o
   4  13  -2      673.63      661.91     31.56 o
   5  13  -2       41.12       33.80     15.79 o
   6  13  -2      117.02      111.76     17.89 o
   7  13  -2       11.64        0.04     13.33 o
   0  14  -2      402.01      431.52     23.50 o
   1  14  -2        7.54        2.99      8.34 o
   2  14  -2      420.40      438.39     14.23 o
   3  14  -2       30.39       28.16     14.18 o
   4  14  -2      325.20      345.80     33.11 o
   5  14  -2       85.58      104.75     19.66 o
   6  14  -2      143.90      154.83     20.15 o
   7  14  -2        3.03       25.77     17.59 o
   0  15  -2      137.42      139.11     15.72 o
   1  15  -2       81.47       85.54      8.54 o
   2  15  -2      351.97      362.58     13.16 o
   3  15  -2       45.30       53.11     12.64 o
   4  15  -2      172.84      182.37     18.62 o
   5  15  -2       88.64       54.87     16.49 o
   6  15  -2       74.26       85.89     18.02 o
   0  16  -2      209.36      213.61     18.89 o
   1  16  -2        3.64        1.15      6.83 o
   2  16  -2       77.02       79.49      7.66 o
   3  16  -2      111.00      113.65     12.03 o
   4  16  -2       76.90      101.86     14.31 o
   5  16  -2       12.05        1.65     12.68 o
   6  16  -2       47.99       23.74     14.68 o
   0  17  -2      272.27      248.21     20.43 o
   1  17  -2       38.56       41.95      9.00 o
   2  17  -2       22.79       27.11      7.11 o
   3  17  -2       45.05       66.90     17.97 o
   4  17  -2       14.91       32.93     23.93 o
   5  17  -2        4.24        9.74     13.60 o
   0  18  -2       38.53       35.09     13.47 o
   1  18  -2      113.95      108.92     10.05 o
   2  18  -2       29.87       30.56      9.29 o
   3  18  -2        1.36        3.17     19.36 o
   4  18  -2       10.00        0.49     14.08 o
   0  19  -2       12.44       18.51     11.59 o
   1  19  -2       64.22       57.16      9.18 o
   2  19  -2        3.32        0.05      6.88 o
   3  19  -2        9.28        0.00     14.82 o
   0  20  -2        3.84       24.94     27.46 o
   1  20  -2       41.98       47.57     12.81 o
   2   0  -1    12353.97    11514.05    168.64 o
   4   0  -1     1771.40     1718.23     35.11 o
   6   0  -1       89.22      101.62     10.38 o
   8   0  -1       37.30       31.17     10.05 o
  10   0  -1        3.52        3.90     14.02 o
   1   1  -1     2058.39     1743.38     41.19 o
   2   1  -1     1892.07     1899.88     26.34 o
   3   1  -1      993.45      983.66     18.03 o
   4   1  -1     1734.03     1699.03     28.14 o
   5   1  -1      174.09      164.82      8.79 o
   6   1  -1        9.97        8.02      6.71 o
   7   1  -1       20.77       23.25      9.66 o
   8   1  -1        7.04        1.76      6.10 o
   9   1  -1       10.01       18.15      7.80 o
  10   1  -1        1.85        0.00     13.68 o
   1   2  -1     7959.77     8639.17    117.07 o
   2   2  -1      619.83      565.77     14.59 o
   3   2  -1      448.62      448.60     11.34 o
   4   2  -1      186.89      162.80      7.80 o
   5   2  -1        3.55        0.68      5.94 o
   6   2  -1       23.66       11.48      6.64 o
   7   2  -1       26.04       14.16      6.37 o
   8   2  -1       41.13       37.91      7.07 o
   9   2  -1        8.77       29.82      8.39 o
  10   2  -1        1.03        0.00      9.41 o
   1   3  -1      782.97      761.53     18.92 o
   2   3  -1     1288.84     1152.37     23.46 o
   3   3  -1      560.10      563.25     16.57 o
   4   3  -1      368.97      325.60     10.48 o
   5   3  -1       25.66       21.49      5.02 o
   6   3  -1       84.92       70.46      7.77 o
   7   3  -1       11.17       10.73      6.19 o
   8   3  -1       68.68       63.37      8.79 o
   9   3  -1        1.39        2.18      8.19 o
  10   3  -1        1.05        0.00      8.65 o
   1   4  -1     1089.01     1106.07     19.09 o
   2   4  -1      373.91      363.07     11.41 o
   3   4  -1     1340.62     1326.36     31.04 o
   4   4  -1       54.59       71.07      9.50 o
   5   4  -1      416.54      438.01     17.48 o
   6   4  -1      184.85      202.50     10.64 o
   7   4  -1      101.12       87.52     11.86 o
   8   4  -1       14.37       26.68      8.30 o
   9   4  -1        7.07        7.32      6.27 o
  10   4  -1        0.95        0.70     10.90 o
   1   5  -1     1466.20     1520.47     21.54 o
   2   5  -1      838.04      843.56     18.78 o
   3   5  -1      300.10      314.52     11.46 o
   4   5  -1      773.92      712.51     19.86 o
   5   5  -1        2.50        9.63     10.65 o
   6   5  -1        7.65        0.00      8.68 o
   7   5  -1       23.07        6.01      8.04 o
   8   5  -1        0.08        0.00      9.00 o
   9   5  -1        6.57       22.82     11.97 o
   1   6  -1     4683.58     5016.84     80.43 o
   2   6  -1      323.01      320.51      8.53 o
   3   6  -1      203.62      242.99     15.82 o
   4   6  -1      385.33      369.19     19.80 o
   5   6  -1       83.50       84.55      7.41 o
   6   6  -1       25.75       24.03      8.93 o
   7   6  -1        0.34        0.00      9.43 o
   8   6  -1       21.19       14.35     12.08 o
   9   6  -1        0.93        5.12     13.61 o
   1   7  -1      173.86      158.26      6.68 o
   2   7  -1      129.21      118.07      6.01 o
   3   7  -1      140.21      128.52     12.62 o
   4   7  -1       48.31       52.02     11.25 o
   5   7  -1       15.03       10.27     12.22 o
   6   7  -1       11.89        8.94      5.55 o
   7   7  -1        2.15        0.00      5.92 o
   8   7  -1       57.01       86.50     18.28 o
   9   7  -1        1.29        0.00      7.24 o
   1   8  -1     1423.69     1367.13     22.20 o
   2   8  -1      137.90      119.98      5.80 o
   3   8  -1      224.55      202.45      9.66 o
   4   8  -1       14.98        1.08     11.15 o
   5   8  -1       83.15       73.55     12.93 o
   6   8  -1        5.23        6.19     10.74 o
   7   8  -1        6.95        1.93      9.34 o
   8   8  -1       42.39       56.44     18.76 o
   9   8  -1        5.05        0.00     10.48 o
   1   9  -1       15.65       16.47      4.86 o
   2   9  -1      113.68       97.76      5.58 o
   3   9  -1        2.13        0.00      5.22 o
   4   9  -1       61.86       60.57     12.10 o
   5   9  -1       71.11       64.70     13.89 o
   6   9  -1       86.12      107.23     12.83 o
   7   9  -1        9.02       18.72     10.56 o
   8   9  -1       18.93       18.03     11.63 o
   9   9  -1        5.84        6.72     13.42 o
   1  10  -1      534.47      546.12     15.48 o
   2  10  -1      232.05      210.16      7.62 o
   3  10  -1       24.83       26.84      6.24 o
   4  10  -1       69.58       53.65      9.67 o
   5  10  -1       13.65       35.32     12.42 o
   6  10  -1       79.73      107.83     16.03 o
   7  10  -1       15.00       27.55     18.37 o
   8  10  -1       65.57       21.45     16.10 o
   1  11  -1      696.51      680.78     16.03 o
   2  11  -1      192.72      188.62      7.68 o
   3  11  -1      246.73      245.05     12.03 o
   4  11  -1      242.28      234.26     17.88 o
   5  11  -1        5.12        2.08     11.06 o
   6  11  -1       52.00       48.56     14.22 o
   7  11  -1        4.42        0.00     12.72 o
   8  11  -1       21.78        0.00     15.14 o
   1  12  -1        9.87       10.99      5.89 o
   2  12  -1      131.55      119.50      9.30 o
   3  12  -1       42.86       43.23      7.91 o
   4  12  -1       70.63       60.87      8.71 o
   5  12  -1       25.12       23.14     31.22 o
   6  12  -1        0.24       17.21     17.93 o
   7  12  -1       12.87        0.00     17.40 o
   8  12  -1       30.27       34.33     15.82 o
   1  13  -1      436.59      434.41     13.76 o
   2  13  -1      232.91      226.78      8.94 o
   3  13  -1       47.19       43.36     11.14 o
   4  13  -1        4.02        4.07      6.13 o
   5  13  -1       32.87       33.86     14.86 o
   6  13  -1       17.22       21.57     15.27 o
   7  13  -1       10.05        0.00     15.19 o
   1  14  -1       19.60       10.78      6.57 o
   2  14  -1       42.61       39.64      6.08 o
   3  14  -1       78.06       81.86      8.80 o
   4  14  -1       47.23       56.47     11.05 o
   5  14  -1       14.91       19.43     12.27 o
   6  14  -1       17.48       13.38     12.72 o
   7  14  -1        0.93       26.83     15.01 o
   1  15  -1       13.54       11.47      7.03 o
   2  15  -1       29.89       27.96      5.40 o
   3  15  -1        0.30        0.00      7.27 o
   4  15  -1       14.48       13.57      8.17 o
   5  15  -1        1.18        9.81     14.53 o
   6  15  -1        2.18        6.90     16.63 o
   7  15  -1        1.90        9.29     17.27 o
   1  16  -1       78.95       60.08      8.85 o
   2  16  -1        2.04        8.07      5.34 o
   3  16  -1       21.26       33.75      7.37 o
   4  16  -1       17.10        3.50      9.68 o
   5  16  -1        9.32       34.32     13.39 o
   6  16  -1        4.03        0.00     16.84 o
   1  17  -1       45.32       17.88     13.49 o
   2  17  -1       32.01       29.55      6.27 o
   3  17  -1       29.18       23.03      7.79 o
   4  17  -1        7.89        8.60      9.80 o
   5  17  -1        2.91        0.00     11.89 o
   1  18  -1       61.40       84.15     10.58 o
   2  18  -1        5.76        3.07      5.51 o
   3  18  -1        0.52        2.05      8.76 o
   4  18  -1        7.40        3.19     21.14 o
   1  19  -1       31.60       43.90      8.55 o
   2  19  -1        1.92        9.16      6.20 o
   3  19  -1        2.44        0.00     10.29 o
   1  20  -1        5.65       22.70      8.11 o
   2  20  -1        0.41       13.27      8.47 o
   2   0   0     6183.84     6613.33    114.89 o
   4   0   0     4287.48     4695.31     89.79 o
   6   0   0     2518.60     2634.25     61.32 o
   8   0   0      436.74      468.37     25.29 o
  10   0   0      221.89      213.07     24.87 o
   2   1   0     3818.11     3974.54     58.13 o
   3   1   0        0.07        0.00      4.40 o
   4   1   0     3970.81     4369.10     59.69 o
   5   1   0       64.80       75.88      7.97 o
   6   1   0     1770.27     1710.92     32.10 o
   7   1   0       29.28       22.14      7.33 o
   8   1   0      701.18      766.75     22.00 o
   9   1   0        0.01        0.00      8.29 o
  10   1   0      104.35      102.12     11.83 o
   1   2   0     1309.39     1217.31     20.31 o
   2   2   0     6957.66     7403.07    112.90 o
   3   2   0      658.16      676.10     14.63 o
   4   2   0     5406.05     5485.85     73.22 o
   5   2   0       64.63       82.22      9.90 o
   6   2   0      290.42      246.03     13.29 o
   7   2   0      216.04      238.18     12.40 o
   8   2   0      548.93      548.06     18.89 o
   9   2   0        3.21        0.00      7.50 o
  10   2   0      102.31       82.16     12.71 o
   0   3   0    10966.33    11055.13    162.88 o
   1   3   0      205.92      193.72      6.18 o
   2   3   0      581.84      559.29     13.80 o
   3   3   0     1788.31     1718.27     38.86 o
   4   3   0     2231.36     2324.58     36.97 o
   5   3   0      422.01      438.76     13.60 o
   6   3   0      366.63      345.78     13.10 o
   7   3   0      269.42      270.18     12.63 o
   8   3   0       81.12       55.15      9.34 o
   9   3   0        2.98        1.09      9.18 o
  10   3   0      181.81      182.51     24.30 o
   0   4   0        1.67        3.29      5.26 o
   1   4   0      670.62      708.33     12.82 o
   2   4   0      148.48      142.06      6.52 o
   3   4   0      107.18      120.91      9.50 o
   4   4   0     1776.71     1839.06     34.90 o
   5   4   0        6.56        3.26      7.48 o
   6   4   0       31.77       26.39      7.41 o
   7   4   0      434.92      440.60     16.84 o
   8   4   0       30.83       48.69      8.05 o
   9   4   0        5.77        0.79      7.28 o
  10   4   0       64.85       86.06     10.97 o
   0   5   0     5712.20     5884.72     91.33 o
   1   5   0      354.62      378.80     10.20 o
   2   5   0     2633.49     2752.74     42.93 o
   3   5   0     2596.46     2565.58     38.89 o
   4   5   0       42.64       32.67      5.51 o
   5   5   0       23.71       29.70     10.34 o
   6   5   0       80.59       70.80      8.07 o
   7   5   0      483.96      465.73     16.93 o
   8   5   0       10.79       18.68      7.14 o
   9   5   0        6.88       25.30      8.96 o
  10   5   0        6.99        3.76     10.88 o
   0   6   0     4687.90     5195.10     86.64 o
   1   6   0       76.37       76.51      5.36 o
   2   6   0      429.04      449.49     11.09 o
   3   6   0     5018.58     4924.48     73.30 o
   4   6   0      863.15      907.79     20.86 o
   5   6   0       89.81      103.05      7.63 o
   6   6   0        0.00        0.00      4.33 o
   7   6   0      280.30      275.44     12.95 o
   8   6   0        5.78        8.47      6.24 o
   9   6   0       93.46       80.06     18.49 o
   0   7   0      645.13      659.03     17.81 o
   1   7   0     2014.64     2092.06     29.72 o
   2   7   0       36.64       32.50      6.85 o
   3   7   0     1260.95     1225.49     25.07 o
   4   7   0     1005.80     1013.96     28.81 o
   5   7   0      876.32      917.07     29.79 o
   6   7   0       15.73       13.01      6.18 o
   7   7   0      199.07      175.85     14.88 o
   8   7   0       51.52       80.71     19.68 o
   9   7   0      176.33      203.13     17.64 o
   0   8   0     5704.98     5668.06     92.26 o
   1   8   0     2741.98     2948.15     40.04 o
   2   8   0       62.24       56.26      5.83 o
   3   8   0     1010.86      970.23     24.53 o
   4   8   0      938.72      939.28     20.88 o
   5   8   0      703.40      769.74     20.74 o
   6   8   0       62.85       74.20     13.57 o
   7   8   0      490.75      494.02     26.75 o
   8   8   0       47.08       56.33     20.03 o
   9   8   0       61.55       55.09     14.32 o
   0   9   0       58.21       41.36      8.58 o
   1   9   0     2254.78     2374.72     34.69 o
   2   9   0      594.42      579.26     14.88 o
   3   9   0      168.35      176.84     11.08 o
   4   9   0     1218.56     1268.71     31.11 o
   5   9   0     1069.47     1026.16     24.93 o
   6   9   0      135.12       93.24     22.70 o
   7   9   0      305.82      308.98     19.70 o
   8   9   0       42.99       43.67     12.47 o
   9   9   0      101.58       85.99     20.99 o
   0  10   0      392.51      369.01     17.42 o
   1  10   0     2777.68     2794.93     40.08 o
   2  10   0      197.20      197.76     10.49 o
   3  10   0      109.92      114.03      7.90 o
   4  10   0     1422.58     1411.33     31.15 o
   5  10   0      512.88      500.15     17.20 o
   6  10   0        3.97        0.00     10.90 o
   7  10   0       88.13       84.84     16.22 o
   8  10   0       94.69       94.00     15.95 o
   9  10   0      118.65      112.06     17.08 o
   0  11   0      842.69      927.11     30.04 o
   1  11   0      435.32      389.97     12.09 o
   2  11   0      512.57      514.69     13.99 o
   3  11   0      176.71      176.72     10.58 o
   4  11   0      276.27      260.85     12.62 o
   5  11   0      493.43      460.84     16.83 o
   6  11   0       63.90       75.68     17.41 o
   7  11   0       53.40       75.12     18.90 o
   8  11   0       55.24       28.18     12.78 o
   0  12   0       11.04        6.57     10.51 o
   1  12   0      113.27      103.89      7.39 o
   2  12   0      508.76      515.42     14.55 o
   3  12   0       82.31       92.88      7.35 o
   4  12   0       40.71       52.51      9.42 o
   5  12   0      117.21      114.72     12.48 o
   6  12   0      257.42      215.28     30.00 o
   7  12   0        1.90        0.00      9.94 o
   8  12   0      106.30      164.45     17.47 o
   0  13   0      492.15      506.80     22.63 o
   1  13   0        1.98        7.65      6.03 o
   2  13   0      324.10      321.50     12.08 o
   3  13   0       82.26       88.42      7.64 o
   4  13   0        2.83        1.83      7.41 o
   5  13   0        0.00        0.00      6.25 o
   6  13   0      144.67      157.16     16.53 o
   7  13   0       21.26       19.85     16.36 o
   8  13   0       72.11       58.59     15.34 o
   0  14   0      704.44      726.72     28.20 o
   1  14   0      123.15      135.40      8.77 o
   2  14   0        3.37        0.00      6.12 o
   3  14   0        0.25        0.00      7.71 o
   4  14   0       77.95       81.11      9.74 o
   5  14   0        0.68        0.00      6.61 o
   6  14   0       94.19       66.24     13.63 o
   7  14   0        9.45       18.47     17.66 o
   0  15   0        3.00        0.00     10.36 o
   1  15   0       69.01       71.60     13.62 o
   2  15   0      206.82      208.51     11.53 o
   3  15   0       53.71       41.92      7.79 o
   4  15   0       35.55       35.98      7.55 o
   5  15   0       66.26       72.32      9.47 o
   6  15   0       59.40       37.07     14.66 o
   7  15   0       16.73       32.24     21.34 o
   0  16   0        3.94        2.95     11.15 o
   1  16   0      181.34      181.23     12.52 o
   2  16   0      158.20      149.67      9.77 o
   3  16   0       71.49       70.78      8.21 o
   4  16   0       16.82       17.83      7.81 o
   5  16   0       72.20       55.20     14.94 o
   6  16   0       21.94       31.57     11.47 o
   0  17   0       24.56       29.07     11.81 o
   1  17   0      186.50      192.10     12.23 o
   2  17   0       11.97        0.00      5.34 o
   3  17   0       62.30       51.41      8.47 o
   4  17   0       65.82       67.23     10.73 o
   5  17   0      119.42      124.16     13.72 o
   0  18   0       12.01        4.05     10.61 o
   1  18   0       57.88       66.77     11.06 o
   2  18   0       10.75        8.94      5.54 o
   3  18   0      223.37      249.20     13.25 o
   4  18   0       32.69       51.29     11.71 o
   5  18   0       54.43       58.14     14.84 o
   0  19   0       30.60       23.67     13.51 o
   1  19   0       25.99       18.72     11.73 o
   2  19   0        0.44       12.33      7.29 o
   3  19   0      210.14      236.75     13.76 o
   4  19   0        3.89        2.93      9.38 o
   0  20   0        0.41        0.00     13.56 o
   1  20   0       49.38       38.64      9.16 o
   2  20   0        9.68       17.06     11.52 o
   2   0   1    12359.29    11304.65    364.02 o
   4   0   1     1773.67     1692.51     39.21 o
   6   0   1       89.78      103.75     12.58 o
   8   0   1       37.69       21.54     29.53 o
  10   0   1        3.46        9.91     18.31 o
   1   1   1     2058.02     1715.81     37.48 o
   2   1   1     1890.96     1833.41     44.73 o
   3   1   1      993.73     1003.42     17.55 o
   4   1   1     1735.89     1696.96     28.48 o
   5   1   1      173.78      155.87     15.11 o
   6   1   1        9.82        3.87      8.07 o
   7   1   1       20.70       11.55     11.52 o
   8   1   1        6.97        4.84      8.22 o
   9   1   1        9.92       21.06     10.16 o
  10   1   1        1.82        0.00     11.00 o
   1   2   1     7958.39     8329.23    126.20 o
   2   2   1      620.10      574.96     14.99 o
   3   2   1      446.84      438.65     12.81 o
   4   2   1      186.40      167.72      9.45 o
   5   2   1        3.55        0.00      6.18 o
   6   2   1       23.46        7.24      8.13 o
   7   2   1       26.10       22.66     10.39 o
   8   2   1       41.26       36.46      8.24 o
   9   2   1        8.79        0.00      8.47 o
  10   2   1        1.02        0.00     15.04 o
   1   3   1      784.96      750.57     10.76 o
   2   3   1     1290.94     1170.68     32.28 o
   3   3   1      562.35      562.70     15.41 o
   4   3   1      369.68      323.98     12.33 o
   5   3   1       25.76       27.07      8.36 o
   6   3   1       84.79       95.06     12.05 o
   7   3   1       11.12        6.54     13.04 o
   8   3   1       68.90       66.17     10.98 o
   9   3   1        1.41       12.08     11.13 o
  10   3   1        1.04        0.00     12.59 o
   1   4   1     1087.97     1046.81     15.60 o
   2   4   1      374.53      378.27     14.00 o
   3   4   1     1340.61     1362.95     26.51 o
   4   4   1       54.52       68.13      9.35 o
   5   4   1      416.75      431.69     15.85 o
   6   4   1      184.14      206.55     13.01 o
   7   4   1      100.93      103.45     10.34 o
   8   4   1       14.47       19.78      8.97 o
   9   4   1        7.01        6.23     11.45 o
  10   4   1        0.96        2.04      9.78 o
   1   5   1     1464.31     1509.62     22.01 o
   2   5   1      838.35      822.55     13.58 o
   3   5   1      299.31      309.45      9.95 o
   4   5   1      773.54      756.86     20.29 o
   5   5   1        2.51       12.65      7.40 o
   6   5   1        7.53       34.38      9.12 o
   7   5   1       23.10       35.77      8.06 o
   8   5   1        0.08        4.73      8.53 o
   9   5   1        6.52        8.12     10.03 o
   1   6   1     4683.20     5021.03     61.22 o
   2   6   1      323.48      323.36      9.19 o
   3   6   1      203.43      212.39     12.58 o
   4   6   1      384.86      376.64     10.84 o
   5   6   1       83.40       72.49      9.16 o
   6   6   1       26.04       25.86     12.17 o
   7   6   1        0.36       12.92     10.47 o
   8   6   1       21.00       28.75      9.09 o
   9   6   1        0.93        0.00      7.90 o
   1   7   1      174.32      156.64      6.92 o
   2   7   1      128.94      134.06      6.47 o
   3   7   1      140.65      137.46     14.64 o
   4   7   1       48.16       36.23      6.84 o
   5   7   1       14.97        9.22      6.76 o
   6   7   1       11.95        0.00      5.94 o
   7   7   1        2.21        0.00      6.23 o
   8   7   1       56.72       72.20      8.34 o
   9   7   1        1.32        0.30      6.65 o
   1   8   1     1423.66     1351.56     22.48 o
   2   8   1      137.85      127.47      7.53 o
   3   8   1      223.97      213.86      8.46 o
   4   8   1       15.00       12.92     12.57 o
   5   8   1       83.40       95.38      8.77 o
   6   8   1        5.29       11.63      8.51 o
   7   8   1        6.87        6.99      5.73 o
   8   8   1       42.19       53.63      7.18 o
   9   8   1        5.00        2.81      9.15 o
   1   9   1       15.37       13.01      6.01 o
   2   9   1      113.52      104.01      5.35 o
   3   9   1        2.20        0.00      4.47 o
   4   9   1       61.72       67.07      8.34 o
   5   9   1       71.41       65.22     10.73 o
   6   9   1       86.32       96.84     13.32 o
   7   9   1        9.12        8.94      6.81 o
   8   9   1       18.74        8.63      5.69 o
   9   9   1        5.69       16.39     17.52 o
   1  10   1      534.65      568.89     14.18 o
   2  10   1      232.32      217.24      9.09 o
   3  10   1       24.65       29.69      9.73 o
   4  10   1       69.68       72.81      8.54 o
   5  10   1       13.83       28.99     12.48 o
   6  10   1       79.61       85.65     11.05 o
   7  10   1       15.25       20.75      9.15 o
   8  10   1       65.32       65.77      8.97 o
   1  11   1      695.04      678.37     16.29 o
   2  11   1      193.15      180.68      8.82 o
   3  11   1      247.43      262.08     10.06 o
   4  11   1      243.05      237.38     12.90 o
   5  11   1        5.16        0.57      7.26 o
   6  11   1       52.05       61.59      9.48 o
   7  11   1        4.32        3.14      6.81 o
   8  11   1       21.66       38.57     13.29 o
   1  12   1       10.03       14.71      6.96 o
   2  12   1      131.07      115.46      8.12 o
   3  12   1       43.08       38.16     10.01 o
   4  12   1       70.53       74.87     10.04 o
   5  12   1       24.82       40.80      8.87 o
   6  12   1        0.24       11.61     12.47 o
   7  12   1       13.07       17.01      8.10 o
   8  12   1       30.36       33.58     14.75 o
   1  13   1      437.35      455.73     14.17 o
   2  13   1      232.64      223.54     10.37 o
   3  13   1       47.37       53.99      6.81 o
   4  13   1        3.98       19.30     11.42 o
   5  13   1       32.62       46.65      8.89 o
   6  13   1       17.39        6.25      8.44 o
   7  13   1       10.23       15.89      8.35 o
   1  14   1       19.57       27.96      6.68 o
   2  14   1       42.46       39.21      7.09 o
   3  14   1       78.10       76.81      8.20 o
   4  14   1       46.98       55.20     11.29 o
   5  14   1       14.73        2.34     11.41 o
   6  14   1       17.53        4.28     11.82 o
   7  14   1        0.90        1.34     13.25 o
   1  15   1       13.37        7.15     11.16 o
   2  15   1       29.89       27.19      6.65 o
   3  15   1        0.31        2.46      6.16 o
   4  15   1       14.58        7.23      7.41 o
   5  15   1        1.14        0.00      8.03 o
   6  15   1        2.16        0.00      9.23 o
   7  15   1        1.85        0.00     14.09 o
   1  16   1       78.78       96.96     11.15 o
   2  16   1        2.05        0.00      7.73 o
   3  16   1       21.22       35.74      8.25 o
   4  16   1       17.03       11.40      7.70 o
   5  16   1        9.26        3.50     14.03 o
   6  16   1        3.99        0.00      7.82 o
   1  17   1       45.39       22.42     15.06 o
   2  17   1       32.07       27.36      7.71 o
   3  17   1       29.16       23.81      7.56 o
   4  17   1        7.78       13.37      9.12 o
   5  17   1        2.94        9.76      8.87 o
   1  18   1       61.42       85.50     13.21 o
   2  18   1        5.77        5.70      7.76 o
   3  18   1        0.53        1.35      7.62 o
   4  18   1        7.43        0.00     12.79 o
   1  19   1       31.60       50.81     11.36 o
   2  19   1        1.90        0.00      7.98 o
   3  19   1        2.45       20.66      8.55 o
   1  20   1        5.67        0.00     10.06 o
   2  20   1        0.41        1.19      8.71 o
   0   0   2     5842.98     6376.65    135.55 o
   2   0   2     4701.40     4587.92     72.51 o
   4   0   2     2470.61     2541.16     52.89 o
   6   0   2      117.10      108.68     17.21 o
   8   0   2       55.26       25.08     14.05 o
  10   0   2      191.56      243.08     26.40 o
   0   1   2      848.62      777.87     15.96 o
   1   1   2     1298.71     1204.23     19.01 o
   2   1   2     1293.53     1330.72     17.74 o
   3   1   2       83.28      101.31      5.59 o
   4   1   2     1342.19     1257.74     22.45 o
   5   1   2      705.52      713.35     16.88 o
   6   1   2      111.80      118.28     11.24 o
   7   1   2        8.72        3.56      9.22 o
   8   1   2       57.42       59.61     10.87 o
   9   1   2       55.53       76.08     19.01 o
  10   1   2      130.54      124.77     20.56 o
   0   2   2     2339.77     2264.99     46.96 o
   1   2   2     2934.35     2950.98     39.19 o
   2   2   2     1483.17     1506.61     25.49 o
   3   2   2     3564.02     3667.10     50.33 o
   4   2   2      236.12      232.89      9.10 o
   5   2   2      209.37      224.02     11.97 o
   6   2   2      656.71      633.86     20.11 o
   7   2   2      387.55      366.81     19.12 o
   8   2   2       80.62      106.60     12.19 o
   9   2   2       72.78       61.17     13.06 o
  10   2   2       61.37       41.08     16.71 o
   0   3   2     4953.80     5186.64    118.29 o
   1   3   2     2743.03     2781.56     43.24 o
   2   3   2      412.77      380.66     13.32 o
   3   3   2     4155.80     4193.08     70.90 o
   4   3   2      404.21      411.97     13.33 o
   5   3   2      652.56      682.08     20.06 o
   6   3   2      462.23      474.55     17.43 o
   7   3   2      718.98      672.31     41.11 o
   8   3   2      155.58      154.09     12.29 o
   9   3   2       90.66       92.59     12.10 o
  10   3   2       34.05       36.60     12.48 o
   0   4   2     1663.58     1832.20    102.67 o
   1   4   2     5269.34     5178.98     62.75 o
   2   4   2     2649.47     2662.12     47.07 o
   3   4   2     3084.05     3278.77     58.41 o
   4   4   2       61.32       77.74      7.64 o
   5   4   2     1473.88     1524.73     32.82 o
   6   4   2      436.81      393.17     15.15 o
   7   4   2      350.27      387.50     16.53 o
   8   4   2      191.18      192.24     12.90 o
   9   4   2      244.11      231.38     16.06 o
   0   5   2     3707.60     4089.23    112.68 o
   1   5   2     3544.22     3743.30     43.92 o
   2   5   2      422.84      414.52      8.77 o
   3   5   2     2882.00     3015.23     48.81 o
   4   5   2       55.23       64.36      6.85 o
   5   5   2     1050.26     1013.95     23.59 o
   6   5   2      465.02      430.19     19.37 o
   7   5   2      517.10      565.44     21.26 o
   8   5   2      120.73      144.66     13.01 o
   9   5   2      250.40      230.93     15.75 o
   0   6   2     3209.78     3340.18     67.15 o
   1   6   2     4916.94     4942.59     62.30 o
   2   6   2      518.86      546.75     10.60 o
   3   6   2      477.89      456.69     12.62 o
   4   6   2      301.40      304.58     11.46 o
   5   6   2     1080.23     1027.90     21.41 o
   6   6   2       72.13       65.95     10.02 o
   7   6   2      595.79      607.18     22.05 o
   8   6   2       46.46       51.28     12.50 o
   9   6   2      136.40      142.16     13.84 o
   0   7   2      737.40      726.87     24.26 o
   1   7   2     2701.49     2734.83     37.70 o
   2   7   2      830.92      851.41     17.55 o
   3   7   2      523.49      516.99     14.39 o
   4   7   2      134.45      137.70      8.09 o
   5   7   2      782.56      701.14     16.71 o
   6   7   2        0.31        3.16      6.17 o
   7   7   2      305.51      301.10     13.55 o
   8   7   2       25.25       30.06      8.47 o
   9   7   2       88.65       92.24     15.25 o
   0   8   2      862.96      900.47     28.06 o
   1   8   2      174.18      180.12      8.28 o
   2   8   2       75.53       75.25      5.20 o
   3   8   2     1255.23     1266.22     27.81 o
   4   8   2        8.19       20.30      7.84 o
   5   8   2      311.28      303.58     14.85 o
   6   8   2       17.58       15.61      6.55 o
   7   8   2       79.33       70.71      7.34 o
   8   8   2        1.84        1.51      6.30 o
   9   8   2      119.60      120.32      9.02 o
   0   9   2       66.21       73.37     10.76 o
   1   9   2      328.80      291.54      9.59 o
   2   9   2      314.73      313.58      9.16 o
   3   9   2      329.57      322.37     10.95 o
   4   9   2       53.12       68.44     11.34 o
   5   9   2      279.84      293.18     13.12 o
   6   9   2       61.50       55.41      8.30 o
   7   9   2       35.38       43.33      8.74 o
   8   9   2       73.69       78.50     10.01 o
   9   9   2       70.77       72.40     10.29 o
   0  10   2     1399.24     1432.42     39.81 o
   1  10   2       88.57       82.50      6.15 o
   2  10   2      477.95      453.05     12.40 o
   3  10   2        0.68        0.00      4.65 o
   4  10   2       39.61       45.75      8.40 o
   5  10   2      306.06      322.09     14.13 o
   6  10   2      392.85      376.76     15.96 o
   7  10   2        0.12       16.26      8.23 o
   8  10   2       49.88       73.56      9.87 o
   0  11   2     1300.97     1255.53     37.63 o
   1  11   2       60.75       60.14      6.50 o
   2  11   2      233.53      236.54     10.30 o
   3  11   2      269.97      267.22     10.96 o
   4  11   2      400.18      399.45     16.74 o
   5  11   2       61.36       77.00     12.99 o
   6  11   2      270.55      294.04     14.58 o
   7  11   2       29.27       45.37      8.76 o
   8  11   2       90.04      101.70     11.00 o
   0  12   2      228.17      234.84     16.59 o
   1  12   2        3.69        7.80      8.23 o
   2  12   2     1863.12     1861.50     38.99 o
   3  12   2        0.14        2.01      7.51 o
   4  12   2      612.96      611.57     19.52 o
   5  12   2        4.78        0.00      7.62 o
   6  12   2       94.20      102.21     17.18 o
   7  12   2       11.31        0.00      9.55 o
   8  12   2      118.53      105.21     12.20 o
   0  13   2      335.03      342.38     20.44 o
   1  13   2       75.72       77.51      8.89 o
   2  13   2      644.33      635.70     15.10 o
   3  13   2      398.35      413.63     13.56 o
   4  13   2      675.83      676.55     20.47 o
   5  13   2       41.13       41.41     13.74 o
   6  13   2      118.14      112.99     12.09 o
   7  13   2       11.64        2.67     13.13 o
   0  14   2      403.64      403.28     23.19 o
   1  14   2        7.34        9.36      8.18 o
   2  14   2      417.67      408.90     12.35 o
   3  14   2       28.45       13.00      7.36 o
   4  14   2      325.03      311.77     14.74 o
   5  14   2       87.76      114.65     11.45 o
   6  14   2      145.22      144.30     13.72 o
   7  14   2        2.60        5.17     10.21 o
   0  15   2      140.42      145.03     16.24 o
   1  15   2       84.62       97.83     10.48 o
   2  15   2      353.76      339.22     11.59 o
   3  15   2       40.97       40.65      8.09 o
   4  15   2      170.80      183.61     12.25 o
   5  15   2       90.92       94.38     22.19 o
   6  15   2       72.82       87.75     10.84 o
   0  16   2      209.74      210.70     18.06 o
   1  16   2        4.94        0.00      7.93 o
   2  16   2       75.05       70.04      8.28 o
   3  16   2      108.48      120.41      9.62 o
   4  16   2       77.95       73.29      9.91 o
   5  16   2       13.99       21.00     10.51 o
   6  16   2       48.16       54.84     11.05 o
   0  17   2      275.42      298.10     21.16 o
   1  17   2       37.07       32.77      9.75 o
   2  17   2       20.24       24.86      7.93 o
   3  17   2       46.75       64.10     11.77 o
   4  17   2       16.53       16.46      7.19 o
   5  17   2        4.78       14.85     10.54 o
   0  18   2       40.73       56.41     19.44 o
   1  18   2      113.46      121.76     12.57 o
   2  18   2       28.18       17.47      7.14 o
   3  18   2        1.83        0.00      7.67 o
   4  18   2       10.92       20.65     11.93 o
   0  19   2       12.83       30.26     15.29 o
   1  19   2       64.89       72.82     11.57 o
   2  19   2        3.19        7.15      7.54 o
   3  19   2        8.97        3.34      8.79 o
   0  20   2        3.65       13.10     20.27 o
   1  20   2       41.93       28.92      9.84 o
   2   0   3     2020.98     1924.06     34.55 o
   4   0   3      630.48      605.44     20.19 o
   6   0   3      215.70      207.21     16.66 o
   8   0   3       60.56       57.26     16.16 o
   1   1   3     2331.91     2247.37     25.81 o
   2   1   3       92.08       93.18      5.01 o
   3   1   3      364.28      373.51     10.78 o
   4   1   3      159.77      137.35      6.76 o
   5   1   3       53.59       56.56      6.41 o
   6   1   3      481.49      490.21     16.03 o
   7   1   3      104.24      101.55     11.01 o
   8   1   3       38.69       44.91     13.67 o
   9   1   3        1.24        9.26     25.05 o
   1   2   3      638.79      756.94     12.93 o
   2   2   3      762.67      776.08     14.56 o
   3   2   3      374.02      348.33     10.46 o
   4   2   3      617.68      641.36     15.42 o
   5   2   3       82.68      101.00      8.06 o
   6   2   3      316.67      300.01     12.68 o
   7   2   3       18.28       27.26     14.99 o
   8   2   3       24.38       24.22     22.76 o
   9   2   3        5.09        0.34     10.25 o
   1   3   3      649.52      720.68     13.63 o
   2   3   3      431.68      427.13     13.25 o
   3   3   3      304.17      326.19      9.57 o
   4   3   3       26.95       27.82      7.65 o
   5   3   3      141.63      156.43      8.48 o
   6   3   3       20.33       22.41      8.08 o
   7   3   3        3.68       12.76      8.12 o
   8   3   3        5.64        0.00      9.48 o
   9   3   3        0.15        7.03      9.72 o
   1   4   3     1806.78     1844.15     32.23 o
   2   4   3       19.44       12.04      6.97 o
   3   4   3      355.41      357.53     16.12 o
   4   4   3       74.50       74.79     11.57 o
   5   4   3       51.38       50.91      8.61 o
   6   4   3      205.30      210.51     13.55 o
   7   4   3      104.35      104.03     11.92 o
   8   4   3       48.16       45.90     11.12 o
   9   4   3        2.59        0.00     11.75 o
   1   5   3      637.97      633.08     15.54 o
   2   5   3      368.71      354.67     11.70 o
   3   5   3      107.16      106.24      6.75 o
   4   5   3      113.37      114.22     10.90 o
   5   5   3      100.98      106.65      8.65 o
   6   5   3      143.29      176.40     12.82 o
   7   5   3       21.47       12.75     12.01 o
   8   5   3       40.03       49.12     11.52 o
   9   5   3        3.26       25.85     12.06 o
   1   6   3      869.33      858.16     21.10 o
   2   6   3       73.17       68.71      5.57 o
   3   6   3       55.76       62.50      6.56 o
   4   6   3        0.03        0.00     13.23 o
   5   6   3      147.27      149.51      9.26 o
   6   6   3       96.96       92.34     11.72 o
   7   6   3       10.23        4.93     10.15 o
   8   6   3        0.40        0.00      7.61 o
   9   6   3        0.79        0.00      8.66 o
   1   7   3      549.15      487.48     13.29 o
   2   7   3      596.29      576.53     12.32 o
   3   7   3      246.21      217.41      9.67 o
   4   7   3      175.20      205.05     14.58 o
   5   7   3       13.93        9.48      5.99 o
   6   7   3       68.54       74.01      8.35 o
   7   7   3        6.42       11.63      7.49 o
   8   7   3        3.57        0.00     13.16 o
   9   7   3        1.10        1.00      8.72 o
   1   8   3       53.25       51.39      6.85 o
   2   8   3      598.11      578.45     12.64 o
   3   8   3      171.26      179.30      7.26 o
   4   8   3      130.75      148.81      9.52 o
   5   8   3      111.96      102.20      8.01 o
   6   8   3       68.89       58.67      7.03 o
   7   8   3        9.95        0.00      6.24 o
   8   8   3        4.24       18.30      7.57 o
   9   8   3        1.93       14.17      8.41 o
   1   9   3       76.49       82.99      7.66 o
   2   9   3       29.52       33.79      6.12 o
   3   9   3       64.80       72.62      5.99 o
   4   9   3       83.29      104.35     17.18 o
   5   9   3       74.05       63.93      8.65 o
   6   9   3       37.76       29.34      6.12 o
   7   9   3       15.76        0.00      7.05 o
   8   9   3        6.80       18.37     10.90 o
   1  10   3      187.08      189.37     10.69 o
   2  10   3      127.16      104.35      8.00 o
   3  10   3      209.87      189.50      7.60 o
   4  10   3        3.58        0.00      6.71 o
   5  10   3       67.99       69.44     10.07 o
   6  10   3       56.64       57.75     10.07 o
   7  10   3        9.89        4.63      5.72 o
   8  10   3       26.04       40.27     10.64 o
   1  11   3        8.48       20.61      7.62 o
   2  11   3       15.24       18.19      4.96 o
   3  11   3       69.87       61.23      5.49 o
   4  11   3        4.10        7.50      7.29 o
   5  11   3       31.94       57.15     13.04 o
   6  11   3       14.03       14.95     11.41 o
   7  11   3        2.96        0.25      7.69 o
   8  11   3       14.37       32.38      9.73 o
   1  12   3       67.58       62.75      8.93 o
   2  12   3      157.74      148.59      7.60 o
   3  12   3       37.39       26.54      6.42 o
   4  12   3       85.48       72.71     10.85 o
   5  12   3        4.86        0.00      7.53 o
   6  12   3       36.68       26.72      9.03 o
   7  12   3        1.94        0.00     14.45 o
   1  13   3      112.87      104.44     10.08 o
   2  13   3      108.94      101.66      6.89 o
   3  13   3        7.01        2.58      4.65 o
   4  13   3       26.84       28.59      8.35 o
   5  13   3        8.99        0.00      8.92 o
   6  13   3        0.75        0.00     10.49 o
   7  13   3       10.22        7.83     10.57 o
   1  14   3       81.08       98.64     10.81 o
   2  14   3       33.54       28.83      6.20 o
   3  14   3       62.61       65.42      6.23 o
   4  14   3       29.63       16.70      8.29 o
   5  14   3       12.68        8.43     10.92 o
   6  14   3       15.92       14.62      9.47 o
   1  15   3       58.48       41.83     12.42 o
   2  15   3        8.19        6.92      9.32 o
   3  15   3        3.73        0.00      4.53 o
   4  15   3        6.47       13.07      8.92 o
   5  15   3        0.75        1.25      8.34 o
   6  15   3        2.73       20.53     10.19 o
   1  16   3        1.60        0.00      9.08 o
   2  16   3        8.19        0.00      6.79 o
   3  16   3       17.36       21.29      6.72 o
   4  16   3        4.25        3.94      5.45 o
   5  16   3       12.26       28.32      9.00 o
   1  17   3        2.20       11.69      8.29 o
   2  17   3       35.98       42.00      8.21 o
   3  17   3       10.30        0.00      9.82 o
   4  17   3       11.38       13.53      6.33 o
   5  17   3        2.75       15.38     11.55 o
   1  18   3       35.71       29.88     17.24 o
   2  18   3        1.24        2.12      9.20 o
   3  18   3        3.05        0.00      9.17 o
   4  18   3        0.16        8.01      9.26 o
   1  19   3        7.65        8.95     10.82 o
   2  19   3        0.25        6.09      8.45 o
   0   0   4     7350.70     7391.91    207.42 o
   2   0   4     2644.70     2612.96     48.95 o
   4   0   4      537.49      546.78     17.78 o
   6   0   4     2152.72     2156.38     52.35 o
   8   0   4      387.18      369.70     46.13 o
   0   1   4     1989.97     2167.52     49.16 o
   1   1   4       71.53       73.82      4.56 o
   2   1   4     7223.85     7235.15     72.36 o
   3   1   4      320.77      306.70      9.19 o
   4   1   4      178.34      206.93     10.06 o
   5   1   4      266.28      298.95     12.37 o
   6   1   4     1159.17     1118.43     26.35 o
   7   1   4       21.70       32.48      7.78 o
   8   1   4      414.70      437.15     19.30 o
   9   1   4        4.65       52.43     40.92 o
   0   2   4       60.81       55.15     11.72 o
   1   2   4      381.96      399.89      9.46 o
   2   2   4     5947.18     6291.06     68.04 o
   3   2   4      439.68      422.30     11.37 o
   4   2   4      566.64      608.10     14.43 o
   5   2   4       49.43       63.48      8.72 o
   6   2   4      494.93      495.34     18.26 o
   7   2   4        2.87        5.40     10.71 o
   8   2   4      309.40      338.75     17.54 o
   9   2   4       49.20       36.58     14.79 o
   0   3   4      566.62      526.84     14.68 o
   1   3   4      298.04      320.97      8.95 o
   2   3   4      885.95      963.32     18.71 o
   3   3   4      140.76      163.06      8.19 o
   4   3   4      862.61      886.50     18.30 o
   5   3   4      658.76      652.55     15.76 o
   6   3   4      414.46      461.21     15.33 o
   7   3   4       38.16       20.94     12.42 o
   8   3   4       47.34       49.56     11.35 o
   9   3   4      105.48      110.63     15.05 o
   0   4   4      511.89      490.36     13.74 o
   1   4   4      490.79      518.83     11.35 o
   2   4   4      103.85      105.70      9.44 o
   3   4   4       56.53       61.34      6.83 o
   4   4   4      666.17      604.60     14.56 o
   5   4   4      840.73      816.88     17.69 o
   6   4   4        9.74        7.71     10.48 o
   7   4   4       19.30       19.57      8.97 o
   8   4   4       23.31       38.70     15.20 o
   9   4   4       75.57       91.18     14.43 o
   0   5   4      566.62      596.63     37.54 o
   1   5   4      587.02      593.97     16.40 o
   2   5   4      103.48      131.13      9.44 o
   3   5   4      387.89      350.98     14.17 o
   4   5   4      301.05      303.98     10.69 o
   5   5   4      253.97      263.40     13.81 o
   6   5   4       63.12       69.54      9.91 o
   7   5   4       56.37       65.76      9.22 o
   8   5   4       11.71       20.63     14.12 o
   9   5   4      111.90      102.95     11.68 o
   0   6   4      209.32      215.34     16.21 o
   1   6   4      409.50      432.37     15.77 o
   2   6   4      803.43      765.67     19.42 o
   3   6   4     1098.27     1104.26     24.41 o
   4   6   4       59.92       63.25     14.83 o
   5   6   4      404.69      436.41     16.18 o
   6   6   4       25.71       18.72      7.30 o
   7   6   4       56.26       56.51     11.69 o
   8   6   4       31.87       28.05     13.52 o
   9   6   4      129.80      128.82     14.45 o
   0   7   4      223.95      194.53     15.70 o
   1   7   4      837.74      805.50     22.34 o
   2   7   4     1229.24     1242.51     26.21 o
   3   7   4      471.44      476.20     11.42 o
   4   7   4       63.70       70.77      8.05 o
   5   7   4      835.59      828.17     20.66 o
   6   7   4       54.59       54.33     11.35 o
   7   7   4      104.82       90.18     10.45 o
   8   7   4       18.29       29.67     15.56 o
   0   8   4       61.59       66.92     14.06 o
   1   8   4     1364.27     1317.65     25.33 o
   2   8   4      608.36      602.09     15.89 o
   3   8   4      438.51      464.37     11.41 o
   4   8   4      202.48      219.58     11.47 o
   5   8   4      233.14      242.05     11.25 o
   6   8   4      179.59      179.49     11.26 o
   7   8   4      365.02      373.74     14.95 o
   8   8   4       14.81       18.70      8.75 o
   0   9   4        2.41        4.73      9.93 o
   1   9   4      814.98      777.84     19.09 o
   2   9   4     1290.49     1316.36     25.39 o
   3   9   4      911.11      933.66     19.31 o
   4   9   4      101.63      108.14      8.73 o
   5   9   4      102.11      105.48      9.16 o
   6   9   4       72.18       36.79     12.02 o
   7   9   4      359.84      331.41     14.15 o
   8   9   4       41.98       58.41      8.78 o
   0  10   4       94.48       82.74     13.12 o
   1  10   4      419.05      420.65     14.11 o
   2  10   4      347.45      370.53     12.96 o
   3  10   4      409.83      441.24     13.21 o
   4  10   4      578.52      584.77     19.12 o
   5  10   4      211.05      200.68     13.21 o
   6  10   4       40.17       56.98      9.36 o
   7  10   4      188.03      194.39     11.25 o
   8  10   4       36.06        8.65     11.01 o
   0  11   4      194.02      189.85     23.20 o
   1  11   4      470.12      439.79     14.80 o
   2  11   4      214.20      206.73     10.24 o
   3  11   4      137.57      118.50      7.81 o
   4  11   4      219.90      213.21     14.39 o
   5  11   4       61.95       59.77     10.08 o
   6  11   4      139.30      162.47     13.22 o
   7  11   4       82.33       88.08     11.74 o
   0  12   4      727.38      718.50     30.25 o
   1  12   4       43.45       48.63      7.96 o
   2  12   4      117.54      145.03     12.25 o
   3  12   4      183.84      188.17      8.23 o
   4  12   4       39.87       42.54     10.99 o
   5  12   4        7.35       23.24     10.84 o
   6  12   4       91.56       80.00      9.86 o
   7  12   4       21.70       15.72      9.37 o
   0  13   4      368.53      311.37     22.20 o
   1  13   4       36.37       32.70      8.25 o
   2  13   4       46.56       61.44      7.76 o
   3  13   4       73.25       74.43      7.63 o
   4  13   4       58.76       53.37      9.20 o
   5  13   4       10.36       31.50      8.87 o
   6  13   4      106.41      130.75     12.97 o
   0  14   4      328.05      350.01     22.28 o
   1  14   4       18.13        3.94      7.03 o
   2  14   4       14.65       21.01      7.00 o
   3  14   4        1.22        0.00      6.06 o
   4  14   4      102.46      119.81     11.07 o
   5  14   4       20.46        9.61     12.56 o
   6  14   4       36.24       29.20     10.37 o
   0  15   4      131.35      114.40     16.76 o
   1  15   4       57.04       52.90      9.35 o
   2  15   4       48.64       48.46      9.09 o
   3  15   4       60.75       70.16      7.66 o
   4  15   4       27.92       16.45     14.46 o
   5  15   4       15.17        2.09     17.19 o
   0  16   4       13.39       22.20     12.40 o
   1  16   4       94.06      105.93     10.12 o
   2  16   4       46.90       45.07      8.11 o
   3  16   4       73.09       55.63      7.83 o
   4  16   4       30.34       29.90      8.55 o
   5  16   4       21.43        9.50     12.63 o
   0  17   4        7.90        6.29     12.21 o
   1  17   4       88.36       84.41     11.03 o
   2  17   4       15.35        4.67      7.29 o
   3  17   4       52.95       49.39     12.37 o
   4  17   4       55.06       56.05      9.70 o
   0  18   4        8.07       22.50     21.60 o
   1  18   4       32.59        0.00     14.67 o
   2  18   4       25.36       45.38     10.27 o
   3  18   4      151.55      175.44     14.04 o
   0  19   4        8.22        0.00     16.24 o
   2   0   5      247.14      259.46     11.99 o
   4   0   5      271.53      262.64     11.06 o
   6   0   5      111.74       88.17     15.08 o
   8   0   5       52.49       36.40     13.34 o
   1   1   5       42.63       52.24      4.63 o
   2   1   5       68.96       69.00      5.38 o
   3   1   5       21.79       19.11      5.32 o
   4   1   5       10.91       17.06      5.41 o
   5   1   5       33.54       28.53      6.67 o
   6   1   5      149.71      134.67     10.97 o
   7   1   5        7.98       10.14      8.27 o
   8   1   5       16.46       55.06     30.91 o
   9   1   5        4.21       42.94     37.60 o
   1   2   5      684.11      674.20     12.78 o
   2   2   5       24.57       24.65      5.17 o
   3   2   5       51.01       41.46      5.14 o
   4   2   5       14.44        7.30      4.88 o
   5   2   5       41.44       56.15      6.56 o
   6   2   5       33.59       21.95      6.33 o
   7   2   5        8.75       17.90      7.53 o
   8   2   5        6.95       27.23      9.70 o
   9   2   5        0.56        0.00     16.68 o
   1   3   5      198.48      234.02     10.71 o
   2   3   5      111.37      121.25      6.92 o
   3   3   5      217.78      232.65      8.76 o
   4   3   5       22.13       22.16      8.25 o
   5   3   5      166.52      158.01     10.68 o
   6   3   5       13.84       13.65      9.25 o
   7   3   5        8.63       15.91      7.64 o
   8   3   5        0.55        3.87      8.36 o
   1   4   5      182.87      203.21      7.61 o
   2   4   5       78.59       85.91      9.06 o
   3   4   5       30.63       29.76      6.96 o
   4   4   5       91.58      108.20      7.52 o
   5   4   5       78.71       79.11     11.59 o
   6   4   5       59.65       63.32      8.89 o
   7   4   5        5.57       13.80      7.48 o
   8   4   5       14.24       13.63     12.83 o
   1   5   5       39.33       53.67      8.29 o
   2   5   5      187.28      206.52      9.63 o
   3   5   5       41.42       35.23      8.92 o
   4   5   5       97.13       93.01      8.72 o
   5   5   5       41.70       33.09      5.94 o
   6   5   5       82.79       86.87     11.02 o
   7   5   5        2.48       16.42     11.03 o
   8   5   5       19.92       30.65     10.08 o
   1   6   5       27.68       17.35      7.10 o
   2   6   5       56.50       73.59      8.85 o
   3   6   5       23.94        4.94      7.17 o
   4   6   5      128.34      150.83     11.65 o
   5   6   5       66.36       58.00     10.91 o
   6   6   5       40.61       34.36      9.14 o
   7   6   5        7.10        0.00      8.96 o
   8   6   5        2.81        4.75      8.47 o
   1   7   5      173.62      168.20     11.71 o
   2   7   5      119.36      111.76      9.83 o
   3   7   5      163.71      147.48      8.74 o
   4   7   5       81.11       76.52      6.79 o
   5   7   5       18.43       16.99      8.57 o
   6   7   5       18.55       28.52      8.20 o
   7   7   5        6.81        6.58      9.22 o
   8   7   5        1.46        0.00      9.74 o
   1   8   5       87.97       90.11     10.60 o
   2   8   5      276.41      279.29     14.66 o
   3   8   5        6.03       14.46      6.92 o
   4   8   5      142.38      147.53      8.74 o
   5   8   5       55.97       55.94      8.51 o
   6   8   5        9.58       14.78     11.17 o
   7   8   5        1.03       11.44      7.38 o
   8   8   5        0.49        0.00      8.41 o
   1   9   5       62.03       53.71      8.49 o
   2   9   5       11.13       26.85      7.83 o
   3   9   5       57.18       61.14      9.08 o
   4   9   5       63.03       52.56      9.51 o
   5   9   5       22.82        5.77      7.08 o
   6   9   5       31.30       52.61      8.41 o
   7   9   5        6.38       17.46      9.53 o
   1  10   5       55.49       74.00      8.54 o
   2  10   5      189.58      202.36     11.11 o
   3  10   5        7.87        0.00      7.77 o
   4  10   5       99.15       81.60     13.34 o
   5  10   5       22.91       26.26      7.66 o
   6  10   5       10.00        9.65      8.27 o
   7  10   5        1.87        0.00      7.63 o
   1  11   5       68.46       92.33      9.00 o
   2  11   5       34.37       30.95      7.21 o
   3  11   5        6.09       13.76      6.99 o
   4  11   5        8.05       17.69     10.30 o
   5  11   5       21.99       29.40      9.85 o
   6  11   5        0.47        0.00      9.73 o
   7  11   5        0.50        0.00     14.34 o
   1  12   5       19.26       19.02      9.61 o
   2  12   5       98.02       93.48      9.19 o
   3  12   5        1.71        0.00      7.12 o
   4  12   5       15.44        8.37      7.34 o
   5  12   5        2.51        5.75      8.96 o
   6  12   5        7.83       22.38      8.83 o
   1  13   5      256.20      256.59     13.78 o
   2  13   5        6.46       10.16      7.10 o
   3  13   5       11.18        1.33      8.58 o
   4  13   5        3.80       11.94     12.20 o
   5  13   5        1.83        2.65     11.30 o
   6  13   5        7.03       18.44     12.14 o
   1  14   5        8.47        8.18      7.73 o
   2  14   5        1.78        2.07      8.79 o
   3  14   5       19.04       20.28      8.95 o
   4  14   5        1.43       20.36     11.98 o
   5  14   5       11.95        0.00     14.15 o
   1  15   5        6.82        3.84      8.50 o
   2  15   5        9.77       13.27      7.68 o
   3  15   5       19.50       30.75      7.31 o
   4  15   5        1.59        1.91     12.48 o
   5  15   5        5.72        0.00     12.17 o
   1  16   5        4.12        0.00      8.23 o
   2  16   5        2.43       13.72      9.77 o
   3  16   5        6.83        0.00      7.23 o
   4  16   5        7.42       20.04     11.83 o
   1  17   5       15.80       14.29      9.50 o
   2  17   5       13.45       22.64      9.55 o
   3  17   5       10.89       25.63      7.92 o
   1  18   5       20.02       24.80      9.56 o
   0   0   6       75.53       64.76      7.17 o
   2   0   6      597.62      617.37     18.61 o
   4   0   6      522.50      529.50     20.83 o
   6   0   6       12.09        0.00     12.87 o
   8   0   6       77.16      108.00     39.87 o
   0   1   6       15.22       12.95      3.97 o
   1   1   6       90.67       83.31      5.38 o
   2   1   6      419.01      432.48     10.63 o
   3   1   6      206.73      209.86      9.00 o
   4   1   6      541.22      522.50     12.85 o
   5   1   6       48.35       52.93      6.31 o
   6   1   6       34.90       38.95     12.82 o
   7   1   6        7.60        0.00      8.37 o
   8   1   6       92.90      106.21     14.62 o
   0   2   6      715.22      701.12     20.51 o
   1   2   6      352.27      358.53      9.39 o
   2   2   6      232.86      246.60      8.14 o
   3   2   6      281.58      275.30      8.39 o
   4   2   6      258.19      270.47      9.74 o
   5   2   6      273.51      270.00     13.61 o
   6   2   6       88.69       97.01      8.84 o
   7   2   6       75.37       91.42     10.01 o
   8   2   6       71.75       79.92     10.49 o
   0   3   6     1075.82     1074.81     26.16 o
   1   3   6     1051.72     1065.40     20.57 o
   2   3   6      130.04      137.73      6.80 o
   3   3   6      236.05      259.63      8.45 o
   4   3   6      212.43      232.71     10.00 o
   5   3   6      416.77      412.00     13.61 o
   6   3   6      105.55      118.09     11.01 o
   7   3   6      128.23      130.15     11.48 o
   8   3   6       78.99       74.56     12.44 o
   0   4   6      279.08      287.02     13.02 o
   1   4   6      908.38      902.80     17.63 o
   2   4   6      366.76      346.20     11.78 o
   3   4   6      378.00      372.99     12.67 o
   4   4   6       80.40       85.21      7.73 o
   5   4   6      604.97      632.43     17.07 o
   6   4   6      146.42      143.04      9.30 o
   7   4   6      174.43      166.10     13.45 o
   8   4   6       79.86       85.35     14.23 o
   0   5   6     1303.37     1260.17     31.58 o
   1   5   6      972.19      941.01     17.93 o
   2   5   6       46.52       63.30      9.71 o
   3   5   6      661.19      716.01     16.91 o
   4   5   6       37.95       43.42      7.23 o
   5   5   6      274.68      275.13     11.82 o
   6   5   6      188.76      183.36     10.14 o
   7   5   6      222.36      216.76     14.30 o
   8   5   6       20.26       13.16     11.54 o
   0   6   6      796.53      806.04     42.64 o
   1   6   6      872.94      876.20     22.28 o
   2   6   6       28.94       29.45      7.75 o
   3   6   6      340.50      347.94     18.03 o
   4   6   6       65.17       75.26     12.85 o
   5   6   6      313.76      323.87     12.65 o
   6   6   6       97.13      100.16     12.02 o
   7   6   6      199.47      196.44     15.72 o
   0   7   6        3.73       10.21     10.75 o
   1   7   6      419.80      414.96     16.61 o
   2   7   6       48.81       48.22      8.60 o
   3   7   6      312.91      305.91     13.66 o
   4   7   6       12.47       15.89      8.64 o
   5   7   6      228.20      280.28     13.57 o
   6   7   6        3.01        0.00      8.58 o
   7   7   6      134.37      135.75     11.79 o
   0   8   6      269.94      281.73     26.79 o
   1   8   6      130.95      139.09     12.34 o
   2   8   6       42.45       36.61     12.71 o
   3   8   6      639.07      611.53     31.07 o
   4   8   6        0.25        0.00      8.52 o
   5   8   6       22.78       19.73     12.19 o
   6   8   6        7.23        2.30      7.99 o
   7   8   6       75.32       93.91     10.31 o
   0   9   6      125.14      125.82     15.96 o
   1   9   6       37.89       45.41      9.06 o
   2   9   6       60.66       26.46      9.90 o
   3   9   6      229.27      239.44     13.70 o
   4   9   6       36.04       33.68      7.11 o
   5   9   6       54.50       39.10      7.02 o
   6   9   6       24.21       31.58     10.29 o
   7   9   6       53.60       67.36     10.00 o
   0  10   6      341.31      320.99     19.01 o
   1  10   6       48.80       53.51      8.89 o
   2  10   6      145.16      147.35     10.81 o
   3  10   6       41.18       27.08      8.60 o
   4  10   6       30.23       25.47      7.94 o
   5  10   6       18.36       17.22      7.25 o
   6  10   6       96.23      110.61     12.00 o
   0  11   6      718.31      742.55     28.09 o
   1  11   6        3.07        0.00      9.58 o
   2  11   6       94.79       83.48     10.05 o
   3  11   6       73.83       76.28      8.98 o
   4  11   6      172.89      165.08      9.36 o
   5  11   6        7.13        0.00      8.14 o
   6  11   6       76.03       80.54     12.51 o
   0  12   6      140.07      163.49     15.16 o
   1  12   6        4.87        0.00      9.61 o
   2  12   6      175.31      180.05     12.07 o
   3  12   6        2.37        3.08      7.68 o
   4  12   6      291.39      264.21     13.95 o
   5  12   6        2.33       16.54     14.07 o
   0  13   6      279.19      300.74     20.56 o
   1  13   6       10.97       22.90      8.49 o
   2  13   6      150.37      123.93     11.00 o
   3  13   6       43.22       48.42     10.17 o
   4  13   6      229.78      219.42     22.05 o
   5  13   6        3.60        1.49     15.48 o
   0  14   6      161.51      168.18     21.80 o
   1  14   6        2.37        0.00      8.01 o
   2  14   6      132.87      125.74     11.69 o
   3  14   6       36.37       38.73      9.30 o
   4  14   6      126.84      147.01     16.81 o
   0  15   6       35.60       44.78     17.98 o
   1  15   6        2.47        0.65      8.37 o
   2  15   6      143.39      148.43     11.50 o
   3  15   6       21.72       12.09      9.72 o
   0  16   6       78.74       68.74     16.45 o
   1  16   6       13.07       14.19      8.31 o
   2  16   6       47.28       47.88      9.62 o
   2   0   7      254.45      279.81     15.18 o
   4   0   7      204.71      207.03     13.61 o
   6   0   7        8.59        6.62     11.99 o
   1   1   7       10.07        7.71      5.26 o
   2   1   7       51.06       39.36      5.87 o
   3   1   7       39.17       33.66      6.57 o
   4   1   7       46.12       29.48      7.18 o
   5   1   7       25.94       18.64      7.95 o
   6   1   7        1.68       12.48      8.82 o
   7   1   7        2.03        5.08      7.60 o
   1   2   7       45.46       51.64      4.93 o
   2   2   7       12.83       15.63      5.09 o
   3   2   7       37.99       45.96      7.16 o
   4   2   7       13.22       22.28      6.87 o
   5   2   7        2.85        6.36      5.29 o
   6   2   7        0.33        9.88     10.16 o
   7   2   7        0.82       12.22      8.19 o
   1   3   7       73.76       74.90      6.31 o
   2   3   7       30.32       30.88      6.06 o
   3   3   7       10.36        4.28      4.52 o
   4   3   7       15.79       19.55      5.07 o
   5   3   7        7.46       17.32      6.74 o
   6   3   7        6.55       10.52      7.08 o
   7   3   7        0.55       15.57     16.73 o
   1   4   7       20.11       27.35      7.46 o
   2   4   7       78.02       73.01      7.00 o
   3   4   7       52.08       46.17      6.03 o
   4   4   7       23.80       13.28      5.73 o
   5   4   7        2.26       14.26      7.52 o
   6   4   7        7.81        0.00     10.41 o
   7   4   7        0.03        9.04      7.41 o
   1   5   7      291.07      275.21     10.20 o
   2   5   7      248.30      246.68     11.36 o
   3   5   7       41.33       40.58      6.93 o
   4   5   7      104.64      111.90      8.00 o
   5   5   7        4.03       19.42      7.93 o
   6   5   7        3.18        0.00      6.52 o
   7   5   7        0.18        0.00     12.92 o
   1   6   7       27.46       12.09      7.72 o
   2   6   7        6.99        4.11      6.06 o
   3   6   7        4.46        0.00      5.52 o
   4   6   7       60.73       66.53      7.78 o
   5   6   7        4.03        6.82     10.83 o
   6   6   7        1.65        4.72      8.67 o
   7   6   7        0.83       23.88     10.55 o
   1   7   7      101.33      120.14     12.23 o
   2   7   7        2.29        6.85     10.94 o
   3   7   7        2.58        2.09      9.09 o
   4   7   7        3.21        3.53      5.61 o
   5   7   7        6.37       16.71      6.33 o
   6   7   7        4.64       15.03     12.42 o
   1   8   7       63.34       70.39     11.91 o
   2   8   7        8.94        0.00      9.42 o
   3   8   7       25.74       23.51     10.65 o
   4   8   7        5.16       10.89      7.16 o
   5   8   7        3.52        0.00      6.71 o
   6   8   7       15.82       18.61      7.62 o
   1   9   7       67.84       77.92     17.33 o
   2   9   7       33.63       45.77      9.45 o
   3   9   7       11.36        8.85     11.42 o
   4   9   7        0.12        0.00      4.73 o
   5   9   7        1.90        0.00     10.33 o
   6   9   7        5.86       11.60      8.06 o
   1  10   7       35.40       29.74      9.90 o
   2  10   7       10.90       21.60     10.11 o
   3  10   7        6.18       12.46      9.19 o
   4  10   7        5.20        6.06      7.37 o
   5  10   7        1.15        0.00      7.21 o
   1  11   7       49.69       47.20     10.33 o
   2  11   7       12.86        6.59      7.97 o
   3  11   7       13.42       19.49      9.16 o
   4  11   7        3.35        6.66      7.71 o
   5  11   7        2.34        1.53     11.13 o
   1  12   7        4.79       20.08      9.22 o
   2  12   7        3.67       19.56     10.58 o
   3  12   7        3.48        2.67      8.68 o
   4  12   7        2.57        0.00      8.07 o
   1  13   7       18.38       18.58      9.41 o
   2  13   7        1.35        0.00      9.26 o
   3  13   7        0.29       11.38     12.02 o
   4  13   7        2.42        8.81      6.63 o
   1  14   7       14.83       29.57      9.86 o
   2  14   7        1.96       11.11     10.49 o
   3  14   7        4.50        8.76      9.18 o
   1  15   7        7.89        0.00      9.14 o
   0   0   8     1520.50     1473.74     97.30 o
   2   0   8      187.40      180.69     12.22 o
   4   0   8      303.46      296.90     16.54 o
   6   0   8      183.01      156.63     16.52 o
   0   1   8      860.03      812.31     20.75 o
   1   1   8       36.74       27.58      5.21 o
   2   1   8      288.78      301.99     10.52 o
   3   1   8        5.63       14.09      7.28 o
   4   1   8      284.71      280.77     11.41 o
   5   1   8        6.73        3.18      9.00 o
   6   1   8      167.83      202.50     12.46 o
   0   2   8      455.75      449.36     15.32 o
   1   2   8       11.71        0.00      5.70 o
   2   2   8      196.88      194.18     10.23 o
   3   2   8       48.71       57.39      7.14 o
   4   2   8      275.10      267.01     11.74 o
   5   2   8        1.10        3.97      7.14 o
   6   2   8      124.64      134.77     10.80 o
   0   3   8      350.69      359.61     14.08 o
   1   3   8       20.99       20.55      5.37 o
   2   3   8      107.44      117.58      9.45 o
   3   3   8      108.90      123.98      8.97 o
   4   3   8      135.89      130.23      8.79 o
   5   3   8       13.79       19.05      7.68 o
   6   3   8       72.18       81.82      9.54 o
   0   4   8        2.06        0.00      7.98 o
   1   4   8      124.69      129.86      8.05 o
   2   4   8      118.91      123.54      8.64 o
   3   4   8       99.54       99.55      9.71 o
   4   4   8       90.21      101.32      9.14 o
   5   4   8       35.30       44.62      6.74 o
   6   4   8       20.36       12.84      7.60 o
   0   5   8      150.19      135.25     12.06 o
   1   5   8       55.25       53.80     10.06 o
   2   5   8       72.73       74.83      9.33 o
   3   5   8      287.61      306.01     11.03 o
   4   5   8       45.86       50.18      6.71 o
   5   5   8       32.48       21.23      9.55 o
   6   5   8        6.52       11.93      6.83 o
   0   6   8      105.05       86.00      9.45 o
   1   6   8      121.94      119.04      9.15 o
   2   6   8       10.71        9.73      8.99 o
   3   6   8      242.16      229.83     10.14 o
   4   6   8        7.70       12.37      7.20 o
   5   6   8       54.44       52.20      8.32 o
   0   7   8       44.51       15.11     12.95 o
   1   7   8      296.13      283.66     16.87 o
   2   7   8        6.17        9.56      8.90 o
   3   7   8       65.54       54.14     10.58 o
   4   7   8       67.49       83.25      9.44 o
   5   7   8      141.46      141.78     11.34 o
   0   8   8       76.34       93.08     23.87 o
   1   8   8      190.33      195.42     15.40 o
   2   8   8       31.97       24.81     10.94 o
   3   8   8      122.92      150.58     15.54 o
   4   8   8      127.93      108.60      9.20 o
   5   8   8      117.48      104.02      9.87 o
   0   9   8       31.61       39.05     20.43 o
   1   9   8      139.13      132.38     13.10 o
   2   9   8       58.49       46.32     11.05 o
   3   9   8      151.30      154.42     20.27 o
   4   9   8      121.97      133.10     12.23 o
   0  10   8       63.89       86.27     16.92 o
   1  10   8      127.56      150.70     14.24 o
   2  10   8       79.48       68.65     13.05 o
   3  10   8       48.55       41.33     11.78 o
   4  10   8       78.18       84.49      8.71 o
   0  11   8      100.47      135.17     16.85 o
   1  11   8       65.93       75.47     16.48 o
   2  11   8       58.47       83.87     11.25 o
   3  11   8       15.69        5.72      9.71 o
   0  12   8       80.46      122.52     17.38 o
   1  12   8       17.74        5.21      9.26 o
   2  12   8       62.20       62.35     12.09 o
   0  13   8       40.63       73.60     21.31 o
   1  13   8        3.03        8.19      9.79 o
   2   0   9       18.27       10.22      8.27 o
   4   0   9        9.48        6.90     10.03 o
   1   1   9       13.60       14.87      7.16 o
   2   1   9        5.59        4.03      6.29 o
   3   1   9        8.68        2.39      5.66 o
   4   1   9        7.87       10.09      9.46 o
   5   1   9        9.86       13.88      7.57 o
   1   2   9        3.16        3.62      6.44 o
   2   2   9        1.95        3.55      6.23 o
   3   2   9        3.30        1.30      6.80 o
   4   2   9        0.15        9.93      8.52 o
   5   2   9        5.91        4.30      7.75 o
   1   3   9        9.18        6.48      6.94 o
   2   3   9        5.06       12.09      6.17 o
   3   3   9        6.32        7.30      7.38 o
   4   3   9        2.12       12.51      8.45 o
   5   3   9        2.38        0.00      8.79 o
   1   4   9       22.88        8.55      4.90 o
   2   4   9        3.66        8.74      6.52 o
   3   4   9        6.08       11.90      7.36 o
   4   4   9        1.02        0.00      9.55 o
   1   5   9        3.89        0.00      5.85 o
   2   5   9       35.72       36.82      7.44 o
   3   5   9        2.98       20.29      7.70 o
   4   5   9       10.03        0.44      8.38 o
   1   6   9        4.94       19.11      8.15 o
   2   6   9       16.34       16.30      7.39 o
   3   6   9        2.38        7.98      6.49 o
   4   6   9       10.34       16.96      8.33 o
   1   7   9        3.05       31.57     12.05 o
   2   7   9       11.61       14.05     10.17 o
   3   7   9        4.92       16.56      9.19 o
   1   8   9        5.75        0.00     11.72 o
   2   8   9       22.36       31.77     13.85 o
   3   8   9        0.65        1.04      9.75 o
   1   9   9        0.72        0.00     11.60 o
   2   9   9        6.35        9.64     13.01 o
   1  10   9        2.09       13.94     12.03 o
   0   0  10       64.85       13.48     19.22 o
   2   0  10       67.01       57.08     10.26 o
   0   1  10       58.58       42.64     11.18 o
   1   1  10        3.10       14.63      5.87 o
   2   1  10       74.45       70.40      9.05 o
   0   2  10       46.78       61.50     18.73 o
   1   2  10       31.52       26.03      8.69 o
   2   2  10       68.75       73.93     10.51 o
   0   3  10       60.70       72.54     15.55 o
   1   3  10       85.89       99.07      7.93 o
   2   3  10       53.68       40.82      8.27 o
   0   4  10       59.29       63.22     14.26 o
   1   4  10      121.36      116.24      8.50 o
   2   4  10       49.93       51.19      7.78 o
   0   5  10       53.96       47.51     13.88 o
   1   5  10      117.59       96.43      7.62 o
   0   6  10       30.68       19.34     11.04 o
 
